# Supplementary material for: Dissolved organic matter and sulfide enhance the CH4 consumption of a psychrophilic lake methanotroph, Methylobacter sp. S3L5C
Source: Microbiol Spectr. 2025 Jun 9;13(7):e03133-24. doi: 10.1128/spectrum.03133-24 (PMC12211021; doi:10.1128/spectrum.03133-24)
Supplement: Supplemental dataset — Dataset on CH4, CO2, OD600, and thiosulfate and sulfate. [file spectrum.03133-24-s0002.xlsx]

## Sheet: CH4_20%CH4
Sample	Treatment	time0	time50	time76	time94
1	CH4_20	1149.07	1116.25	976.669	867.179
2	CH4_20	1197.89	1140.76	975.017	880.561
3	CH4_20	1168.61	1140.95	984.436	861.802
1	CH4_20_DOM	1155.17	1077.48	868.887
2	CH4_20_DOM	1127.36	1047.49	817.247
3	CH4_20_DOM	1117.62	1082.17	857.183
1	CH4_20_DOM_S	1155.41	1023.57	711.275
2	CH4_20_DOM_S	1121.26	1014.85	682.88
3	CH4_20_DOM_S	1207.7	1066.66	747.863

## Sheet: CH4_1%CH4
Sample	Treatment	time0	time50	time76
1	CH4_1	62.4582	20.9313	0
2	CH4_1	68.0729	17.8172	0
3	CH4_1	65.5354	18.3619	0
1	CH4_1_DOM	66.9378	11.7746	0
2	CH4_1_DOM	68.809	8.98783	0
3	CH4_1_DOM	67.6102	0	0
1	CH4_1_DOM_S	61.2351	9.42962	0
2	CH4_1_DOM_S	62.8916	8.02835	0
3	CH4_1_DOM_S	67.8056	9.67284	0

## Sheet: CO2_20%CH4
Sample	Treatment	time0	time50	time76	time94
1	CH4_20	6.68469	45.0873	108.469	148.772
2	CH4_20	5.57572	49.7791	124.225	163.072
3	CH4_20	5.21989	49.1041	121.769	173.286
1	CH4_20_DOM	4.71365	62.0042	174.688
2	CH4_20_DOM	5.88981	63.4153	171.62
3	CH4_20_DOM	6.67745	62.0289	170.296
1	CH4_20_DOM_S	6.10879	84.4545	250.031
2	CH4_20_DOM_S	5.3213	89.573	257.178
3	CH4_20_DOM_S	5.75461	86.5234	254.882

## Sheet: CO2_1%CH4
Sample	Treatment	time0	time50	time76
1	CH4_1	5.66433	29.6245	37.099
2	CH4_1	7.05421	32.7813	40.249
3	CH4_1	6.47711	32.4024	40.7286
1	CH4_1_DOM	6.25406	37.0704	44.6687
2	CH4_1_DOM	7.14331	36.3355	44.1549
3	CH4_1_DOM	6.15816	35.5076	41.931
1	CH4_1_DOM_S	7.37382	35.5739	41.115
2	CH4_1_DOM_S	6.64216	38.163	42.7089
3	CH4_1_DOM_S	7.72584	41.7831	46.2584

## Sheet: OD_20%CH4
Sample	Treatment	time0	time53	time67	time80	time95
1	CH4_20	0.164	0.151	0.169	0.273	0.306
2	CH4_20	0.163	0.148	0.233	0.306	0.369
3	CH4_20	0.162	0.184	0.227	0.273	0.465
1	CH4_20_DOM	0.147	0.211	0.301	0.36
2	CH4_20_DOM	0.157	0.216	0.318	0.311
3	CH4_20_DOM	0.146	0.207	0.284	0.36
1	CH4_20_DOM_S	0.16	0.334	0.389	0.566
2	CH4_20_DOM_S	0.166	0.248	0.401	0.558
3	CH4_20_DOM_S	0.188	0.306	0.474	0.546

## Sheet: OD_1%CH4
Sample	Treatment	time0	time53	time67	time80
1	CH4_1	0.136	0.15	0.116	0.162
2	CH4_1	0.138	0.147	0.145	0.167
3	CH4_1	0.123	0.144	0.143	0.143
1	CH4_1_DOM	0.175	0.161	0.171	0.179
2	CH4_1_DOM	0.148	0.169	0.169	0.181
3	CH4_1_DOM	0.139	0.147	0.167	0.167
1	CH4_1_DOM_S	0.152	0.194	0.174	0.205
2	CH4_1_DOM_S	0.173	0.208	0.195	0.194
3	CH4_1_DOM_S	0.167	0.18	0.2	0.217

## Sheet: OD_sulfide_toxic_test
Sample	Treatment	day0	day1	day3	day4	day5	day6	day7	day8
1	conc_0	0.399	0.388	0.547	0.59	0.726	1.169	1.267	1.313
2	conc_0	0.377	0.365	0.568	0.581	0.727	1.137	1.203	1.272
3	conc_0	0.372	0.35	0.509	0.507	0.687	1.057	1.182	1.295
1	conc_0_05	0.369	0.352	0.488	0.49	0.678	1.17	1.317	1.381
2	conc_0_05	0.362	0.345	0.54	0.59	0.799	1.25	1.3	1.482
3	conc_0_05	0.357	0.367	0.482	0.5	0.738	1.165	1.3	1.391
1	conc_0_1	0.376	0.355	0.478	0.49	0.639	1.115	1.27	1.343
2	conc_0_1	0.353	0.342	0.467	0.502	0.569	0.872	0.789	0.751
3	conc_0_1	0.358	0.334	0.338	0.32	0.439	1.05	1.208	1.328
1	conc_0_5	0.342	0.355	0.457	0.456	0.519	0.791	0.919	1.084
2	conc_0_5	0.338	0.338	0.468	0.465	0.491	0.83	0.975	1.134
3	conc_0_5	0.353	0.35	0.422	0.48	0.561	0.978	1.165	1.274
1	conc_1	0.357	0.362	0.4	0.421	0.419	0.392	0.911	0.398
2	conc_1	0.35	0.346	0.397	0.395	0.448	0.368	0.388	0.372
3	conc_1	0.373	0.38	0.42	0.416	0.417	0.383	0.385	0.37
1	conc_5	0.338	0.325	0.267	0.255	0.23	0.217	0.222	0.2
2	conc_5	0.367	0.341	0.315	0.299	0.292	0.29	0.298	0.29
3	conc_5	0.374	0.342	0.332	0.308	0.306	0.298	0.31	0.293

## Sheet: Thiosulfate
Sample	Treatment	Time 0 h	Time 53 h	Time 67 h	Time 80 h
1	CH4_20	n.d.	n.d.	n.d.	n.d.
2	CH4_20	n.d.	n.d.	n.d.	n.d.
3	CH4_20	n.d.	n.d.	n.d.	n.d.
1	CH4_20_DOM	n.d.	n.d.	n.d.	n.d.
2	CH4_20_DOM	n.d.	n.d.	n.d.	n.d.
3	CH4_20_DOM	n.d.	n.d.	n.d.	n.d.
1	CH4_20_DOM_S	0	n.d.	n.d.	n.d.
2	CH4_20_DOM_S	0.00700657	n.d.	n.d.	n.d.
3	CH4_20_DOM_S	0.00550516	n.d.	n.d.	n.d.
1	CH4_20_abiotic	n.d.	n.d.	n.d.	n.d.
2	CH4_20_abiotic	n.d.	n.d.	n.d.	n.d.
3	CH4_20_abiotic	n.d.	n.d.	n.d.	n.d.
1	CH4_20_DOM_abiotic	n.d.	n.d.	n.d.	n.d.
2	CH4_20_DOM_abiotic	n.d.	n.d.	n.d.	n.d.
3	CH4_20_DOM_abiotic	n.d.	n.d.	n.d.	n.d.
1	CH4_20_DOM_S_abiotic	0.0101345	n.d.	n.d.	n.d.
2	CH4_20_DOM_S_abiotic	0.00613075	n.d.	n.d.	n.d.
3	CH4_20_DOM_S_abiotic	0.0115108	n.d.	n.d.	n.d.
1	CH4_1	n.d.	n.d.	n.d.	n.d.
2	CH4_1	n.d.	n.d.	n.d.	n.d.
3	CH4_1	n.d.	n.d.	n.d.	n.d.
1	CH4_1_DOM	n.d.	n.d.	n.d.	n.d.
2	CH4_1_DOM	n.d.	n.d.	n.d.	n.d.
3	CH4_1_DOM	n.d.	n.d.	n.d.	n.d.
1	CH4_1_DOM_S	0.0203941	n.d.	n.d.	n.d.
2	CH4_1_DOM_S	0.0156397	n.d.	n.d.	n.d.
3	CH4_1_DOM_S	0.0115108	n.d.	n.d.	n.d.
1	CH4_1_abiotic	n.d.	n.d.	n.d.	n.d.
2	CH4_1_abiotic	n.d.	n.d.	n.d.	n.d.
3	CH4_1_abiotic	n.d.	n.d.	n.d.	n.d.
1	CH4_1_DOM_abiotic	n.d.	n.d.	n.d.	n.d.
2	CH4_1_DOM_abiotic	n.d.	n.d.	n.d.	n.d.
3	CH4_1_DOM_abiotic	n.d.	n.d.	n.d.	n.d.
1	CH4_1_DOM_S_abiotic	0.00800751	n.d.	n.d.	n.d.
2	CH4_1_DOM_S_abiotic	0.0113857	n.d.	n.d.	n.d.
3	CH4_1_DOM_S_abiotic	0.0110103	n.d.	n.d.	n.d.
	n.d. = not detected

## Sheet: Sulfate
Sample	Treatment	Time 0 h	Time 53 h	Time 67 h	Time 80 h
1	CH4_20	5.61375	5.63494	5.52285	not detected due to technical issues
2	CH4_20	5.61099	5.59981	5.49932	not detected due to technical issues
3	CH4_20	5.59023	5.58384	5.53892	not detected due to technical issues
1	CH4_20_DOM	5.5832	5.59353	5.58267	not detected due to technical issues
2	CH4_20_DOM	5.50273	5.64984	5.57692	not detected due to technical issues
3	CH4_20_DOM	5.58554	5.70455	5.56894	not detected due to technical issues
1	CH4_20_DOM_S	5.82335	5.57288	5.5601	not detected due to technical issues
2	CH4_20_DOM_S	5.63078	5.79972	5.71009	not detected due to technical issues
3	CH4_20_DOM_S	5.59332	5.7119	5.66868	not detected due to technical issues
1	CH4_20_abiotic	6.18634	5.98643	5.99228	not detected due to technical issues
2	CH4_20_abiotic	6.16728	5.95992	6.09309	not detected due to technical issues
3	CH4_20_abiotic	6.3195	6.01602	6.11885	not detected due to technical issues
1	CH4_20_DOM_abiotic	6.09948	5.96056	5.99441	not detected due to technical issues
2	CH4_20_DOM_abiotic	6.19368	5.99558	6.22668	not detected due to technical issues
3	CH4_20_DOM_abiotic	6.39082	5.96982	6.01432	not detected due to technical issues
1	CH4_20_DOM_S_abiotic	5.93352	6.00389	6.10065	not detected due to technical issues
2	CH4_20_DOM_S_abiotic	6.03603	6.01953	6.07946	not detected due to technical issues
3	CH4_20_DOM_S_abiotic	6.57125	6.08489	6.01049	not detected due to technical issues
1	CH4_1	5.75086	5.53743	5.7466	not detected due to technical issues
2	CH4_1	5.51699	5.56894	5.73638	not detected due to technical issues
3	CH4_1	5.63036	5.60822	5.67794	not detected due to technical issues
1	CH4_1_DOM	2.4598	6.00474	6.30088	not detected due to technical issues
2	CH4_1_DOM	6.48631	6.04721	6.23211	not detected due to technical issues
3	CH4_1_DOM	5.94736	5.63472	5.82729	not detected due to technical issues
1	CH4_1_DOM_S	6.33068	5.96556	6.0982	not detected due to technical issues
2	CH4_1_DOM_S	6.03444	6.12077	6.11672	not detected due to technical issues
3	CH4_1_DOM_S	6.2204	5.9942	6.09607	not detected due to technical issues
1	CH4_1_abiotic	6.27714	5.88264	5.95758	not detected due to technical issues
2	CH4_1_abiotic	6.11512	5.99186	5.90989	not detected due to technical issues
3	CH4_1_abiotic	6.25893	5.8506	5.88626	not detected due to technical issues
1	CH4_1_DOM_abiotic	6.4631	5.92224	5.62887	not detected due to technical issues
2	CH4_1_DOM_abiotic	6.1197	5.94694	5.93288	not detected due to technical issues
3	CH4_1_DOM_abiotic	6.32429	6.01027	5.95343	not detected due to technical issues
1	CH4_1_DOM_S_abiotic	6.11023	4.66498	5.95492	not detected due to technical issues
2	CH4_1_DOM_S_abiotic	6.08255	6.00931	5.97844	not detected due to technical issues
3	CH4_1_DOM_S_abiotic	6.44405	5.98025	5.99037	not detected due to technical issues
