# Supplementary material for: Dissolved organic matter and sulfide enhance the CH4 consumption of a psychrophilic lake methanotroph, Methylobacter sp. S3L5C
Source: Microbiol Spectr. 2025 Jun 9;13(7):e03133-24. doi: 10.1128/spectrum.03133-24 (PMC12211021; doi:10.1128/spectrum.03133-24)
Supplement: Table S1 — Full details on gene annotations, normalized counts, and DESeq2 analyses illustrated in Figures 2 and S2. [file spectrum.03133-24-s0003.xlsx]

## Sheet: Fig.2A
Table S1. Full details on gene annotations, normalized counts, and DESeq2 analyses illustrated in Figures 2 and S2.
Function	Gene name	Protein name	EC	Protein_id_Refseq	Protein_id_GenBank	Locus_tag_GenBank	Normalized counts																		20%CH4+DOM vs. 20%CH4					20%CH4+DOM+S vs. 20%CH4					20%CH4+DOM+S vs. 20%CH4+DOM					1%CH4+DOM vs. 1%CH4					1%CH4+DOM+S vs. 1%CH4
							20%CH4_1	20%CH4_2	20%CH4_3	20%CH4+DOM_1	20%CH4+DOM_2	20%CH4+DOM_3	20%CH4+DOM+S_1	20%CH4+DOM+S_2	20%CH4+DOM+S_3	1%CH_1	1%CH_2	1%CH_3	1%CH4+DOM_1	1%CH4+DOM_2	1%CH4+DOM_3	1%CH4+DOM+S__1	1%CH4+DOM+S__2	1%CH4+DOM+S_3	20%CH4+ DOM vs. 20%CH4_baseMean	20%CH4+ DOM vs. 20%CH4_log2FoldChange	20%CH4+ DOM vs. 20%CH4_lfcSE	20%CH4+ DOM vs. 20%CH4_pvalue	20%CH4+ DOM vs. 20%CH4_padj	20%CH4+ DOM+S vs. 20%CH4_baseMean	20%CH4+ DOM+S vs. 20%CH4_log2FoldChange	20%CH4+ DOM+S vs. 20%CH4_lfcSE	20%CH4+ DOM+S vs. 20%CH4_pvalue	20%CH4+ DOM+S vs. 20%CH4_padj	20%CH4+DOM+S vs. 20%CH4+DOM_baseMean	20%CH4+DOM+S vs. 20%CH4+DOM_log2FoldChange	20%CH4+DOM+S vs. 20%CH4+DOM_N_lfcSE	20%CH4+DOM+S vs. 20%CH4+DOM_pvalue	20%CH4+DOM+S vs. 20%CH4+DOM_N_padj	1%CH4+ DOM vs. 1%CH4_baseMean	1%CH4+ DOM vs. 1%CH4_log2FoldChange	1%CH4+ DOM vs. 1%CH4_lfcSE	1%CH4+ DOM vs. 1%CH4_pvalue	1%CH4+ DOM vs. 1%CH4_padj	1%CH4+DOM+S vs. 1%CH4_baseMean	1%CH4+DOM+S vs. 1%CH4_log2FoldChange	1%CH4+DOM+S vs. 1%CH4_lfcSE	1%CH4+DOM+S vs. 1%CH4_pvalue	1%CH4+DOM+S vs. 1%CH4_padj
Fe2+/DOM oxidation	cyc2(1)	cytochrome C	-	WP_243217331.1	UOA10825.1	KKZ03_13365	633.182	615.664	550.324	1074.03	994.754	1046.81	768.15	674.594	615.852	318.945	371.543	282.741	284.536	403.443	490.439	310.304	347.792	318.315	561.19	0.677243	0.157141	2.73354e-07	4.68816e-06	561.19	0.133313	0.130414	0.209288	0.436185	561.19	-0.422057	0.146662	0.000105405	0.00288407	561.19	0.197858	0.143874	0.101716	0.264313	561.19	-0.000321794	0.163588	0.998352	1
Fe2+/DOM oxidation	cyc2(2)	hypothetical protein	-	WP_243217335.1	UOA07283.1	KKZ03_13385	57.3735	55.6717	86.9927	43.1501	79.2407	61.6624	93.8599	74.7199	114.166	72.9874	79.2122	78.2494	251.963	138.091	185.936	173.095	133.766	122.291	105.69	-0.0609055	0.191173	0.647116	0.813037	105.69	0.255728	0.218114	0.0616466	0.190568	105.69	0.257585	0.196891	0.0205464	0.122357	105.69	1.02797	0.262764	6.48693e-07	2.89626e-05	105.69	0.726332	0.256226	0.0013008	0.00499311
sulfide oxidation	sqr(1)	NAD(P)/FAD-dependent oxidoreductase	EC:1.8.5.4	WP_243221040.1	UOA10221.1	KKZ03_08305	1854.61	1395.72	1669.88	1413.17	1580.57	1643.85	2313.46	1874.34	1882.13	4680.19	3822.93	4167.04	4718.31	4435.17	4713.06	8184	7172.85	6932.8	3580.78	-0.0604701	0.106627	0.487922	0.693239	3580.78	0.238489	0.113001	0.0135963	0.0605787	3580.78	0.293916	0.110736	0.00158388	0.0205667	3580.78	0.106916	0.111028	0.285634	0.503706	3580.78	0.779535	0.120146	2.52908e-11	6.3042e-10
sulfide oxidation	sqr(2)	NAD(P)/FAD-dependent oxidoreductase	EC:1.8.5.4	WP_243217454.1	UOA07388.1	KKZ03_14025	1709.45	1196.62	1512.29	1098.31	1241.67	1307.24	1906.48	1806.67	1750.27	8720.49	7461.97	8539.62	8016.82	9250.77	10695.3	20558.2	19089.9	18090	6886.23	-0.223167	0.127672	0.0355272	0.115578	6886.23	0.234558	0.119445	0.0194908	0.0813416	6886.23	0.448761	0.128278	9.26659e-06	0.000432525	6886.23	0.143162	0.117357	0.170682	0.369146	6886.23	1.17187	0.128028	3.49776e-21	5.29586e-19
sulfide oxidation	sqr(3)	NAD(P)/FAD-dependent oxidoreductase	EC:1.8.5.4	WP_243218110.1	UOA08042.1	KKZ03_17650	454.84	460.438	470.895	449.031	615.531	581.077	681.048	616.792	574.045	749.87	829.842	847.18	659.126	755.441	855.574	2505.65	2660.46	2724.56	971.745	0.198915	0.122723	0.0502063	0.150067	971.745	0.353107	0.123765	0.000572977	0.00447116	971.745	0.13124	0.109742	0.1369	0.390484	971.745	-0.0801359	0.114025	0.433351	0.643816	971.745	1.64639	0.124144	1.4476e-42	1.9726e-39
thiosulfate oxidation	soxB	bifunctional metallophosphatase/5'-nucleotidase	EC:3.1.6.20	WP_243221035.1	UOA10215.1	KKZ03_08270	87.7883	80.5603	92.6662	97.0878	142.916	71.8185	156.934	171.997	176.877	103.982	123.533	126.242	168.614	161.107	130.694	610.053	659.914	651.018	211.878	0.164911	0.166951	0.190007	0.389607	211.878	0.851918	0.202672	6.67125e-07	1.12437e-05	211.878	0.443661	0.187222	0.000251817	0.00553997	211.878	0.260732	0.172285	0.0539313	0.171022	211.878	2.34511	0.199544	4.58681e-37	4.68772e-34
CH4 to Methanol	pmoC	methane monooxygenase/ammonia monooxygenase subunit C	-	WP_243220737.1	UOA09928.1	KKZ03_06635	154814	147980	152146	138453	162478	154948	136007	139298	142046	708666	632234	892790	557500	815306	802085	1.47248e+06	1.87679e+06	1.6643e+06	597240	0.00197117	0.116714	0.98344	0.99041	597240	-0.0881992	0.121468	0.385717	0.635572	597240	-0.0806184	0.116594	0.374453	0.654838	597240	-0.0295617	0.125743	0.788411	0.896117	597240	1.10495	0.141192	4.18478e-16	2.75925e-14
CH4 to Methanol	pmoA	methane monooxygenase/ammonia monooxygenase subunit A	EC:1.14.18.3 1.14.99.39	WP_243221553.1	UOA10729.1	KKZ03_06640	105339	114430	108860	114799	152750	148568	124612	115463	122067	596025	587784	809299	507456	745955	746383	1.18698e+06	1.57398e+06	1.49678e+06	519863	0.258807	0.149663	0.0325734	0.108525	519863	0.0936587	0.131339	0.379242	0.631655	519863	-0.121051	0.127947	0.208395	0.485621	519863	0.00353221	0.136265	0.975823	0.988725	519863	1.02274	0.155956	6.24797e-12	1.72579e-10
CH4 to Methanol	pmoB	methane monooxygenase/ammonia monooxygenase subunit B	-	WP_243220738.1	UOA09929.1	KKZ03_06645	119581	111017	119367	134571	144677	137770	142449	134325	144351	588510	573672	761164	554191	802003	858150	1.2346e+06	1.48797e+06	1.2197e+06	514893	0.19385	0.134783	0.0750895	0.204858	514893	0.19467	0.125113	0.0601926	0.186698	514893	0.00877453	0.111991	0.920762	0.971571	514893	0.15858	0.126996	0.152513	0.343214	514893	0.979321	0.139555	3.143e-13	1.13704e-11
Methanol to Formaldehyde	mdh1	methanol/ethanol family PQQ-dependent dehydrogenase	EC:1.1.2.7	WP_243217052.1	UOA07011.1	KKZ03_11810	90.5533	93.0046	90.1446	68.0963	80.6557	92.1309	67.5792	57.8022	44.2191	244.958	296.103	180.495	253.879	357.413	390.734	189.982	228.889	115.097	163.43	-0.1001	0.183135	0.445498	0.656904	163.43	-0.437772	0.252602	0.00577199	0.0301762	163.43	-0.214791	0.178795	0.045493	0.202309	163.43	0.294869	0.196253	0.0423158	0.144424	163.43	-0.380915	0.224596	0.0621346	0.129443
Methanol to Formaldehyde	mxaJ	methanol oxidation system protein MoxJ	-	WP_243217053.1	UOA07012.1	KKZ03_11815	50.461	43.2275	41.6052	20.2266	21.2252	27.5667	28.5334	27.4913	18.4916	91.9841	99.0152	89.726	101.551	157.045	158.988	105.545	101.068	124.089	72.6578	-0.685903	0.280083	0.000216416	0.00169911	72.6578	-0.598965	0.288706	0.00114776	0.00816258	72.6578	0.0410414	0.166355	0.672581	0.86372	72.6578	0.370201	0.201931	0.0130466	0.063598	72.6578	0.204718	0.222409	0.312641	0.450308
Methanol to Formaldehyde	xoxF	PQQ-dependent dehydrogenase, methanol/ethanol family	EC:1.1.2.10	WP_243219253.1	UOA08850.1	KKZ03_00565	36244.8	38139.7	38000.1	37767.8	38526.6	37885.4	42719.8	38804.3	38255.2	77491.6	67792.4	86584.5	55210.5	86998.9	84685.6	154107	154105	141735	69725.2	0.0153872	0.111361	0.865995	0.936483	69725.2	0.0669804	0.115973	0.497385	0.729669	69725.2	0.0443638	0.109535	0.610153	0.828081	69725.2	-0.0246309	0.12014	0.817098	0.909971	69725.2	0.907888	0.13308	1.65148e-12	5.11457e-11
Formaldehyde to Formate: CH2-H4MPT	fae(1)	formaldehyde-activating enzyme	EC:4.2.1.147	WP_243221180.1	UOA10363.1	KKZ03_09100	11574.9	8716.89	9765.25	15730.2	16315.8	12521.8	13131.4	13550.4	17001.1	2983.48	2509.33	2767.94	2353.89	2962.19	3387.26	3497.78	4360.78	3857.55	8166	0.468068	0.142795	0.000175941	0.00143889	8166	0.429319	0.156219	0.00037113	0.00314906	8166	-0.0173506	0.117361	0.848317	0.946105	8166	0.0557512	0.132491	0.625781	0.798327	8166	0.467125	0.148279	0.00103107	0.00407247
Formaldehyde to Formate: CH2-H4MPT	fae(2)	formaldehyde-activating enzyme	EC:4.2.1.147	WP_243221185.1	UOA10368.1	KKZ03_09125	895.164	845.556	977.723	774.68	810.802	861.097	976.143	828.968	900.463	481.917	651.614	528.966	929.292	897.594	782.816	1074.45	749.091	771.51	818.769	-0.10903	0.12448	0.273591	0.487837	818.769	-0.00507326	0.117672	0.959391	0.986657	818.769	0.0941421	0.115344	0.297451	0.578174	818.769	0.558987	0.14331	5.31433e-06	0.000155821	818.769	0.603207	0.141912	1.00712e-05	7.11074e-05
Formaldehyde to Formate: CH2-H4MPT	fae(3)	formaldehyde-activating enzyme	EC:4.2.1.147	WP_243217983.1	UOA07916.1	KKZ03_16955	1523.51	1560.12	1563.35	1016.73	1253.7	1302.16	1237.45	1251.21	1189.09	1424.75	1432.42	1557.69	1595.12	1318.64	1374.31	1498.75	1358.47	1575.39	1390.71	-0.340701	0.101557	0.000311336	0.00230597	1390.71	-0.283176	0.100517	0.00136711	0.00943176	1390.71	0.029957	0.0897712	0.689612	0.874725	1390.71	-0.0340748	0.0987457	0.708334	0.847719	1390.71	0.00877082	0.106973	0.933311	0.963966
Formaldehyde to Formate: CH2-H4MPT	ftr	formylmethanofuran--tetrahydromethanopterin N-formyltransferase	EC:2.3.1.101	WP_243220762.1	UOA09952.1	KKZ03_06770	877.192	1026.98	1036.98	989.082	1089.56	1046.08	1287.76	1195.52	1312.91	974.831	1103.31	1006.81	871.81	1118.27	1017.26	1085.01	1447.65	1354.19	1102.29	0.062255	0.104066	0.465319	0.674312	1102.29	0.298547	0.113391	0.00199149	0.0126299	1102.29	0.211091	0.107233	0.0182836	0.11503	1102.29	-0.0321663	0.110037	0.746475	0.870315	1102.29	0.31416	0.120207	0.007295	0.0219597
Formaldehyde to Formate: CH2-H4MPT	mtdB(1)	methylenetetrahydromethanopterin dehydrogenase	EC:1.5.1.-	WP_243218823.1	UOA08676.1	KKZ03_21220	1954.85	2201.98	2058.83	1976.14	2143.04	2188.65	2212.84	1855.31	1864.44	1882.67	1997.28	1937.46	2034.86	2195.92	2062.81	2334.67	2101.62	2746.14	2097.19	0.0149817	0.0877223	0.838932	0.92306	2097.19	-0.0548534	0.0939694	0.517453	0.741429	2097.19	-0.0644383	0.0911901	0.395441	0.675093	2097.19	0.0969799	0.0977578	0.282648	0.501263	2097.19	0.296118	0.104554	0.00386748	0.0127399
Formaldehyde to Formate: CH2-H4MPT	mtdB(3)	methylenetetrahydromethanopterin dehydrogenase	EC:1.5.1.-	WP_243218824.1	UOA08677.1	KKZ03_21225	2093.79	2155.48	2226.51	1954.57	1884.8	1873.09	2534.97	2295.17	2315.48	2211.62	2232.09	2205.59	2716.98	2450.44	2775.56	3843.97	3442.25	3084.24	2460.92	-0.156498	0.0889209	0.0393943	0.124937	2460.92	0.122398	0.0817238	0.105353	0.281012	2460.92	0.27645	0.082351	0.000238945	0.00529048	2460.92	0.231482	0.0852421	0.00381629	0.0262786	2460.92	0.624369	0.0886085	8.557e-13	2.77627e-11
Formaldehyde to Formate: CH2-H4MPT	fwdB	formylmethanofuran dehydrogenase subunit B	EC:1.2.7.12	WP_243220760.1	UOA09950.1	KKZ03_06760	2675.12	2701.06	2764.86	2561.37	3267.26	3266.66	3702.59	3143.88	3403.27	2191.62	2612.11	2340.18	3583.04	3513.21	3306.42	3865.08	3956.51	3835.97	3149.46	0.128187	0.100586	0.12269	0.291306	3149.46	0.280115	0.0986758	0.0013217	0.00920453	3149.46	0.133083	0.0952829	0.095379	0.313751	3149.46	0.492187	0.104031	2.10191e-07	1.13129e-05	3149.46	0.68219	0.103823	1.9811e-11	5.0617e-10
Formaldehyde to Formate: CH2-H4MPT	fwdA	formylmethanofuran dehydrogenase subunit A	EC:1.2.7.12	WP_243220761.1	UOA09951.1	KKZ03_06765	1937.56	2016.63	2108.63	2362.47	2526.51	2409.91	2890.89	2575.72	2585.61	1805.69	2096.29	1687.06	1654.52	2547.92	2201.59	2725.18	3207.42	2803.69	2341.29	0.215046	0.127071	0.0411108	0.128877	2341.29	0.324717	0.126206	0.00178103	0.0116556	2341.29	0.0952405	0.11063	0.278995	0.557021	2341.29	0.155956	0.119713	0.141489	0.327613	2341.29	0.608469	0.129842	1.31088e-06	1.16245e-05
Formaldehyde to Formate: CH2-H4MPT	fwdC	formylmethanofuran dehydrogenase subunit C	EC:1.2.7.12	WP_243220763.1	UOA09953.1	KKZ03_06775	394.702	432.275	502.415	423.411	420.966	379.405	553.398	532.908	588.517	421.927	396.061	448.63	407.164	461.658	452.713	506.618	624.243	821.865	487.16	-0.0825104	0.12478	0.408315	0.622606	487.16	0.245247	0.130228	0.0209053	0.0856397	487.16	0.316481	0.127839	0.00175174	0.0221881	487.16	0.0450314	0.129896	0.689595	0.837098	487.16	0.587131	0.146493	2.99704e-05	0.000186483
Formaldehyde to Formate:CH2-H4F	fchA	cyclodeaminase/cyclohydrolase family protein	EC:3.5.4.9	WP_243219241.1	UOA08846.1	KKZ03_00545	132.719	171.6	122.925	191.479	196.687	147.264	153.179	119.129	131.853	107.981	116.932	81.3794	92.9292	158.399	165.725	109.767	71.342	80.9276	130.679	0.197886	0.185361	0.143035	0.32373	130.679	-0.0416989	0.162679	0.72098	0.869356	130.679	-0.191508	0.163343	0.0697318	0.257228	130.679	0.262728	0.196709	0.0692954	0.202528	130.679	-0.175702	0.23568	0.407848	0.548809
Formaldehyde to Formate:CH2-H4F	glyA	serine hydroxymethyltransferase	EC:2.1.2.1	WP_243219108.1	UOA08800.1	KKZ03_00290	1561.53	1628.89	1792.81	1601.27	1757.45	1590.89	1831.4	1531.05	1669.88	1011.83	1123.12	865.96	829.656	1165.65	1073.85	1120.89	927.447	724.752	1322.68	-0.00645302	0.120597	0.947288	0.98008	1322.68	0.00966528	0.123771	0.925107	0.972812	1322.68	0.0144166	0.115975	0.872867	0.957939	1322.68	0.0224195	0.131565	0.843781	0.924231	1322.68	-0.10746	0.148919	0.452591	0.590362
Formaldehyde to Formate:CH2-H4F	fhs	formate--tetrahydrofolate ligase	EC:6.3.4.3	WP_243219112.1	UOA08803.1	KKZ03_00305	883.413	1006.68	924.14	1204.83	1511.23	1441.45	1108.3	911.442	1018.65	413.928	434.724	388.117	348.724	647.134	344.924	527.727	567.764	300.331	776.862	0.393095	0.189054	0.00698253	0.0320002	776.862	0.0609461	0.156188	0.597221	0.801288	776.862	-0.233244	0.161322	0.0301919	0.154722	776.862	0.0699578	0.169649	0.597969	0.778986	776.862	0.142398	0.202855	0.448771	0.58744
Formate to CO2	fdoI	formate dehydrogenase subunit gamma	-	WP_243218609.1	UOA08532.1	KKZ03_20465	927.653	951.004	1015.55	884.578	949.474	911.152	890.543	1058.06	1161.76	750.87	919.427	927.516	1068.21	869.163	776.079	550.948	725.311	573.687	883.943	-0.0522409	0.115535	0.577188	0.765467	883.943	0.0751546	0.117045	0.449135	0.686594	883.943	0.119613	0.115951	0.189277	0.463332	883.943	0.0509081	0.12327	0.639079	0.804874	883.943	-0.465254	0.140988	0.000616737	0.00263342
Formate to CO2	fdoH	NADH-quinone oxidoreductase subunit NuoF	-	WP_243218610.1	UOA08533.1	KKZ03_20470	3987.11	4119.71	4153.59	3195.13	3492.25	3527.81	3761.16	3583.74	3712.8	4045.3	4965.85	4184.78	3362.69	4080.46	4023.22	3645.54	4307.28	4287.37	3913.1	-0.231041	0.102297	0.0103197	0.0435596	3913.1	-0.122537	0.0936457	0.146699	0.344663	3913.1	0.085181	0.0921452	0.266072	0.545151	3913.1	-0.176551	0.0970278	0.0486862	0.159141	3913.1	-0.105094	0.102182	0.294721	0.432145
Formate to CO2	fdoG	formate dehydrogenase subunit alpha	EC:1.17.1.9	WP_243218611.1	UOA08534.1	KKZ03_20475	9149.34	10743.3	10733.5	7521.61	8345.04	8275.09	10212.7	9541.6	9864.89	18553.8	19390	20873.8	12182.3	16608.9	16735.6	21387.7	22624.3	24600.2	14296.9	-0.298713	0.112467	0.00304142	0.0161584	14296.9	-0.0377248	0.102446	0.676828	0.849038	14296.9	0.225748	0.104952	0.0108944	0.0834349	14296.9	-0.31767	0.110636	0.00140312	0.0120896	14296.9	0.212455	0.113288	0.0549651	0.117014
Formaldehyde to RuMP	hxlA	3-hexulose-6-phosphate synthase	EC:4.1.2.43	WP_243220809.1	UOA09999.1	KKZ03_07025	13826.3	14194.3	14858.7	13387.3	14003	13787.7	16401.5	15323.9	16805.7	11715	11747.9	13375.4	13734.4	12976.5	13151.6	13718.8	11474.2	12063.6	13697	-0.0441229	0.0742965	0.482425	0.688684	13697	0.156454	0.0783428	0.0317713	0.117739	13697	0.204321	0.0788543	0.00438402	0.0422972	13697	0.103002	0.0795515	0.172294	0.370927	13697	0.016358	0.0828704	0.84163	0.904143
Formaldehyde to RuMP	hxlB	6-phospho-3-hexuloisomerase	EC:5.3.1.27	WP_243220810.1	UOA10000.1	KKZ03_07030	4634.12	5051.72	4929.59	4538.86	4745.25	4358.44	5058.67	4991.43	5891.6	4022.3	3458.93	4134.7	3366.53	3635.05	3274.08	3455.56	3959.48	4089.54	4310.88	-0.075541	0.0904288	0.312768	0.529219	4310.88	0.104222	0.0901473	0.203453	0.426672	4310.88	0.181544	0.0919991	0.0226019	0.128592	4310.88	-0.154432	0.0936733	0.0757949	0.215488	4310.88	-0.0133725	0.0987099	0.890367	0.936198
Formaldehyde to RuMP	pfp	pyrophosphate--fructose-6-phosphate 1-phosphotransferase	EC:2.7.1.90	WP_243220041.1	UOA09348.1	KKZ03_03285	4685.27	4967.88	4853.31	4157.25	4791.23	4866.25	4672.72	4146.96	4162.23	3918.32	3772.95	3838.39	3810.1	4682.92	4556.77	4644	3992.18	4862.85	4410.09	-0.0517308	0.0896772	0.487995	0.693239	4410.09	-0.13224	0.0931322	0.115631	0.299347	4410.09	-0.0659134	0.0898662	0.378915	0.659987	4410.09	0.154276	0.0961716	0.0828022	0.228302	4410.09	0.221016	0.101549	0.0266145	0.0649554
Formaldehyde to RuMP	FBPase I	class I fructose-bisphosphatase	EC:3.1.3.11	WP_371744792.1	UOA10658.1	KKZ03_01860	844.703	755.171	700.985	790.861	872.355	939.445	780.915	680.938	766.197	578.9	548.827	483.06	539.372	491.443	528.165	502.397	454.806	537.719	655.348	0.141712	0.108313	0.11145	0.27193	655.348	-0.0366858	0.100049	0.679959	0.849038	655.348	-0.170548	0.102292	0.0457183	0.20245	655.348	-0.0381316	0.108364	0.698041	0.838993	655.348	-0.0956703	0.122217	0.421386	0.561848
Formaldehyde to RuMP	FBA II	class II fructose-bisphosphate aldolase	EC:4.1.2.13	WP_243220815.1	UOA10005.1	KKZ03_07055	6226.75	6750.69	6683.31	5711.33	6562.12	6562.33	7881.98	7554.47	7813.12	2807.51	3024.21	2958.87	2725.6	5108.03	3818.42	4295.7	4072.44	3857.55	5245.25	-0.0409157	0.12326	0.67988	0.837819	5245.25	0.170369	0.129078	0.106654	0.283352	5245.25	0.198879	0.127176	0.042787	0.194326	5245.25	0.319929	0.140388	0.00720883	0.0412278	5245.25	0.442031	0.146509	0.00169154	0.00624098
Formaldehyde to RuMP	transketolase(1)	transketolase	EC:2.2.1.1	WP_243220811.1	UOA10001.1	KKZ03_07035	19801.5	22395.8	20194.3	21405.8	24462.7	23936.6	26563.1	23065.2	25950.2	14645.5	16145.1	13374.4	16286.6	22778.3	20785.7	25075.5	25492.9	19384.9	21208	0.119664	0.120351	0.216708	0.424316	21208	0.210178	0.117922	0.0348894	0.126749	21208	0.0760905	0.109264	0.381939	0.662341	21208	0.36715	0.125838	0.000843271	0.00814057	21208	0.628617	0.128498	4.47252e-07	4.40571e-06
Formaldehyde to RuMP	transketolase(2)	hypothetical protein	EC:2.2.1.1	WP_243220274.1	UOA09513.1	KKZ03_04250	624.887	632.038	647.402	645.229	679.914	623.878	735.862	601.989	640.776	501.913	544.112	396.464	375.549	586.211	567.239	502.397	401.299	530.526	568.76	0.0216795	0.125927	0.830185	0.919563	568.76	0.0370262	0.128129	0.724214	0.870904	568.76	0.0127008	0.119757	0.88987	0.961872	568.76	0.0568222	0.13779	0.628462	0.799896	568.76	-0.00109085	0.158617	0.994257	1
Formaldehyde to RuMP	transaldolase	transaldolase	EC:2.2.1.2	WP_243220814.1	UOA10004.1	KKZ03_07050	6754.17	7567.43	7324.41	7071.23	7060.21	7464.78	9085.64	8558.96	8928.25	3160.45	3173.2	2826.37	2665.25	4937.44	4062.29	3542.11	3647.36	2580.69	5578.35	-0.00212508	0.130193	0.983682	0.99041	5578.35	0.201267	0.140427	0.0697091	0.207497	5578.35	0.183451	0.133863	0.0666387	0.25046	5578.35	0.260667	0.147361	0.0339755	0.124408	5578.35	0.0838518	0.157689	0.57804	0.699018
Formaldehyde to RuMP	rpiA	ribose-5-phosphate isomerase RpiA	EC:5.3.1.6	WP_243220464.1	UOA09666.1	KKZ03_05090	4278.82	3980.86	4263.9	3466.84	3951.42	4095.11	5349.27	4790.54	4992.74	2166.63	2335.82	2305.75	2753.39	2810.56	2729.75	3299.35	3040.95	2828.87	3524.48	-0.098305	0.0833041	0.157351	0.34321	3524.48	0.239706	0.08183	0.00145322	0.00986	3524.48	0.341906	0.0813697	4.33395e-06	0.000233898	3524.48	0.257671	0.0848944	0.00122122	0.0109162	3524.48	0.417753	0.0881373	1.52624e-06	1.31353e-05
Formaldehyde to RuMP	rpe	ribulose-phosphate 3-epimerase	EC:5.1.3.1	WP_243220539.1	UOA09739.1	KKZ03_05525	4716.38	4586.04	4785.86	4544.92	5252.53	4897.44	4971.57	4475.44	4647.83	3347.42	3230.72	3495.14	2805.12	2771.3	3049.08	4025.51	3605.75	3593.19	4044.51	0.0461867	0.0731149	0.455259	0.665428	4044.51	0.000552809	0.0762065	0.993814	0.997226	4044.51	-0.0461826	0.0733175	0.460428	0.73086	4044.51	-0.203848	0.0800161	0.00709538	0.0408129	4044.51	0.152898	0.0829867	0.0621569	0.129443
S cycling	cysW	sulfate ABC transporter permease subunit CysW	-	WP_243220946.1	UOA10131.1	KKZ03_07760	53.9172	71.3908	58.6255	42.4759	54.478	66.7405	45.0528	47.2286	45.8271	102.982	99.9582	80.3361	110.174	136.738	123.957	139.32	83.2324	134.879	83.1841	-0.0969113	0.174475	0.448099	0.659371	83.1841	-0.230028	0.190111	0.0737457	0.217235	83.1841	-0.104186	0.157454	0.301878	0.582506	83.1841	0.242021	0.184401	0.0837167	0.230016	83.1841	0.303641	0.216081	0.125124	0.227741
S cycling	cysT	sulfate ABC transporter permease subunit CysT	-	WP_243220947.1	UOA10132.1	KKZ03_07765	85.0233	93.6595	86.9927	82.2549	83.4858	77.6221	74.3371	78.2445	93.2622	129.978	175.398	139.806	268.249	215.26	187.283	170.984	148.629	174.444	131.384	-0.0787748	0.149976	0.495258	0.698501	131.384	-0.0686582	0.145427	0.540111	0.76206	131.384	0.00626693	0.135073	0.948296	0.982723	131.384	0.462088	0.171625	0.000781962	0.00768082	131.384	0.139822	0.181933	0.414175	0.554948
S cycling	cysN	sulfate adenylyltransferase subunit CysN	EC:2.7.7.4; 2.7.1.25	WP_243217522.1	UOA07454.1	KKZ03_14415	1033.41	1129.81	1054	1024.14	971.406	1026.5	994.164	907.213	1015.43	726.874	766.66	699.028	646.672	1083.07	997.046	1401.64	1079.05	1080.83	979.831	-0.060601	0.124614	0.543945	0.741133	979.831	-0.0984816	0.125232	0.341867	0.600528	979.831	-0.0310921	0.116582	0.730911	0.890358	979.831	0.239418	0.137302	0.0409509	0.141137	979.831	0.652357	0.148889	4.86929e-06	3.69993e-05
S cycling	cysD	sulfate adenylyltransferase subunit CysD	EC:2.7.7.4	WP_243217521.1	UOA07453.1	KKZ03_14410	1251.16	1157.32	1148.56	1026.16	1298.98	1301.44	1145.09	1009.42	1111.91	917.841	893.966	843.007	757.804	1156.18	1076.54	1165.22	1266.32	1149.17	1093.12	0.0187517	0.111487	0.837181	0.921708	1093.12	-0.0897621	0.116547	0.364673	0.619994	1093.12	-0.0996173	0.113767	0.266552	0.545422	1093.12	0.132226	0.123737	0.224141	0.436181	1093.12	0.403206	0.13611	0.00217504	0.0077318
S cycling	cysC	adenylyl-sulfate kinase	EC:2.7.1.25	WP_243218250.1	UOA08177.1	KKZ03_18510	646.316	767.615	755.198	792.884	736.514	720.362	878.529	807.821	750.922	787.864	785.52	949.426	858.397	888.117	984.92	1108.23	1004.73	1212.12	857.527	0.0370982	0.0971343	0.64503	0.811281	857.527	0.133235	0.102294	0.140122	0.336932	857.527	0.0823473	0.0992534	0.310655	0.592165	857.527	0.0949909	0.106202	0.325689	0.545918	857.527	0.385245	0.115546	0.000633885	0.00268897
S cycling	cysH	phosphoadenylyl-sulfate reductase	EC:1.8.4.8; 1.8.4.10	WP_243218878.1	UOA08729.1	KKZ03_21520	360.831	374.638	327.168	538.702	446.437	474.438	548.893	494.843	448.623	138.976	160.31	122.069	113.048	211.199	137.431	141.431	118.903	91.718	291.648	0.342947	0.163897	0.00978925	0.0418739	291.648	0.34672	0.170934	0.00574669	0.030096	291.648	0.0173067	0.129915	0.855942	0.9497	291.648	0.0768137	0.161076	0.55212	0.742396	291.648	-0.2326	0.20251	0.215204	0.340778
S cycling	cysJ	sulfite reductase subunit alpha	EC:1.8.1.2	WP_243219352.1	UOA08893.1	KKZ03_00820	1898.85	1935.41	1826.85	2160.2	2126.06	2208.24	3027.55	2780.15	2809.93	1836.68	1832.25	1681.84	1124.73	1616.48	1987.36	2195.35	2565.34	2327.12	2107.8	0.146413	0.130153	0.15937	0.345901	2107.8	0.518173	0.150536	1.63266e-05	0.000200872	2107.8	0.287403	0.123684	0.00370183	0.0372773	2107.8	-0.14052	0.126773	0.20439	0.410976	2107.8	0.378446	0.138505	0.00464812	0.0149501
S cycling	cysI	nitrite/sulfite reductase	EC:1.8.1.2	WP_243217601.1	UOA07538.1	KKZ03_14860	1955.54	1991.08	1972.47	1769.83	1615.94	1848.42	1741.29	1486.64	1437.52	1530.74	1402.24	1412.66	1131.44	1768.11	1561.59	1648.62	1724.1	1424.33	1634.59	-0.13171	0.123738	0.185188	0.384186	1634.59	-0.263002	0.123812	0.010476	0.0488216	1634.59	-0.110985	0.11374	0.21675	0.493355	1634.59	0.0279252	0.120467	0.793569	0.898022	1634.59	0.131795	0.133185	0.306942	0.443855
S cycling	s-transferase	sulfurtransferase	EC:2.8.1.1; 2.8.1.2	WP_243216892.1	UOA06850.1	KKZ03_10815	244.701	264.605	252.783	232.606	232.77	256.806	351.412	313.683	291.042	317.945	309.305	403.767	313.277	247.752	184.588	179.427	169.437	249.976	267.549	-0.0490021	0.140161	0.655591	0.820476	267.549	0.216569	0.149269	0.0592562	0.185631	267.549	0.243512	0.143479	0.0199943	0.120314	267.549	-0.33791	0.16376	0.0104654	0.0546791	267.549	-0.688866	0.182826	5.90631e-05	0.000344437
S cycling	cysE(1)	serine acetyltransferase	EC:2.3.1.30	WP_243219753.1	UOA10660.1	KKZ03_02095	250.231	302.592	202.983	266.991	316.963	250.277	277.075	220.635	311.142	374.935	514.879	411.07	279.746	369.597	320.672	303.971	365.628	347.09	315.915	0.0912822	0.147378	0.423523	0.637269	315.915	0.059859	0.141228	0.58804	0.794166	315.915	-0.0245521	0.131063	0.797523	0.921902	315.915	-0.311125	0.162664	0.0177395	0.0793831	315.915	-0.321759	0.176297	0.0532443	0.114139
S cycling	cysE(2)	serine acetyltransferase	EC:2.3.1.30	WP_243220909.1	UOA10095.1	KKZ03_07570	335.946	364.814	365.622	405.207	411.061	441.067	394.212	340.469	340.085	338.941	445.097	399.594	373.633	463.012	532.207	519.284	481.559	519.735	415.086	0.184468	0.128605	0.0777166	0.210562	415.086	0.0080321	0.115523	0.934975	0.976539	415.086	-0.154635	0.116688	0.0941562	0.312062	415.086	0.160476	0.124561	0.141942	0.328054	415.086	0.340159	0.138592	0.0110144	0.0309463
S cycling	cysK	cysteine synthase A	EC:2.5.1.47	WP_243220908.1	UOA10094.1	KKZ03_07565	886.178	746.001	868.667	800.974	844.763	811.767	1007.68	949.507	930.21	782.865	889.251	822.141	1612.37	1211.68	1230.14	1524.08	1367.39	1318.22	1033.55	-0.0175002	0.0982223	0.83022	0.919563	1033.55	0.163397	0.105528	0.0767495	0.223409	1033.55	0.173332	0.105918	0.0475533	0.206863	1033.55	0.640425	0.120195	3.19387e-09	4.64767e-07	1033.55	0.722106	0.118789	4.21682e-10	8.09312e-09
S cycling	metA	homoserine O-succinyltransferase	EC:2.3.1.46; 2.3.1.31	WP_243220329.1	UOA09544.1	KKZ03_04425	414.057	520.695	516.913	579.156	665.764	572.372	596.198	554.76	648.816	975.831	1009.01	1129.92	600.686	804.179	673.68	882.36	731.256	1066.45	719.006	0.256073	0.138532	0.025535	0.0902151	719.006	0.225516	0.129537	0.0331121	0.121609	719.006	-0.00882747	0.113449	0.920916	0.971571	719.006	-0.491632	0.143468	5.5959e-05	0.000999378	719.006	-0.195147	0.142102	0.154325	0.265075
S cycling	metZ	O-succinylhomoserine sulfhydrylase	EC:2.5.1.-	WP_243219155.1	UOA08812.1	KKZ03_00355	753.459	726.353	634.164	1040.32	1001.83	1134.59	1094.03	948.802	868.303	334.942	291.388	314.041	307.528	439.997	404.208	379.964	413.189	302.13	632.736	0.500104	0.132002	2.19048e-05	0.000228963	632.736	0.366341	0.137289	0.000869289	0.00636616	632.736	-0.0813833	0.113678	0.362485	0.645122	632.736	0.221269	0.134937	0.0558442	0.173994	632.736	0.192732	0.150697	0.182612	0.300837
N cycling	nrtA	ABC transporter substrate-binding protein	-	WP_243221074.1	UOA10255.1	KKZ03_08495	4971.45	4093.51	4131.52	1574.98	3054.31	2798.75	4505.28	4667.88	4366.44	1728.7	1897.32	984.899	2055.94	4213.14	3128.57	2788.51	3403.61	1712.07	3115.38	-0.449482	0.282128	0.0091643	0.0398737	3115.38	0.0140507	0.195998	0.907274	0.964685	3115.38	0.332031	0.26202	0.00648617	0.0570057	3115.38	0.61302	0.300942	0.00127933	0.0113209	3115.38	0.589677	0.283212	0.0150335	0.0400892
N cycling	nrtB	ABC transporter permease	-	WP_243221075.1	UOA10256.1	KKZ03_08500	1129.5	1092.48	1032.57	338.459	758.447	661.601	1309.53	1243.45	1333.01	384.933	446.983	307.781	597.812	986.947	935.068	816.922	826.379	359.678	808.975	-0.483062	0.298582	0.00663091	0.0307845	808.975	0.097482	0.207844	0.433351	0.67234	808.975	0.587674	0.387134	0.00047047	0.00877848	808.975	0.694975	0.316963	0.000521077	0.00553327	808.975	0.604678	0.292135	0.0145918	0.0392185
N cycling	nrtC	ABC transporter ATP-binding protein	EC:7.3.2.4	WP_243221076.1	UOA10257.1	KKZ03_08505	2324.66	2159.41	1944.1	914.244	1702.97	1458.13	3491.59	3325.04	3712	672.884	921.313	464.28	875.642	1681.47	1437.63	1298.21	1417.92	746.333	1697.1	-0.344908	0.248904	0.0303717	0.102486	1697.1	0.377082	0.281193	0.0189393	0.0795984	1697.1	1.06475	0.385528	6.45725e-06	0.000323237	1697.1	0.577163	0.286825	0.00175922	0.0145209	1697.1	0.578128	0.273936	0.0147189	0.0394822
N cycling	nasA	molybdopterin-dependent oxidoreductase	EC:1.7.99.-	WP_243221062.1	UOA10244.1	KKZ03_08435	342.858	319.621	281.15	429.479	411.061	463.556	370.184	336.945	382.697	84.9853	120.704	62.5995	134.125	245.044	130.694	158.318	89.1776	70.1373	246.296	0.284051	0.202763	0.0505734	0.150781	246.296	0.104255	0.173408	0.385526	0.635572	246.296	-0.10972	0.159388	0.277899	0.55612	246.296	0.634402	0.25548	0.000398775	0.0045792	246.296	0.191367	0.247735	0.385499	0.525482
N cycling	nasBD	FAD-dependent oxidoreductase	-	WP_243221063.1	UOA10245.1	KKZ03_08440	272.351	302.592	325.908	335.762	297.86	290.901	253.046	300.29	278.179	119.979	124.476	109.549	164.782	124.553	95.6626	175.206	169.437	102.508	213.502	0.0232714	0.137974	0.830428	0.919563	213.502	-0.0726148	0.139527	0.508817	0.736069	213.502	-0.0846731	0.132804	0.382702	0.662705	213.502	0.0876408	0.161372	0.498064	0.70215	213.502	0.275139	0.195576	0.130992	0.23528
N cycling	nirB	nitrite reductase large subunit NirB	EC:1.7.1.15	WP_243221069.1	UOA10250.1	KKZ03_08470	1728.81	1470.39	1518.59	380.261	777.55	831.354	903.308	1120.09	1009.8	795.862	720.453	463.237	845.943	1811.43	1433.59	1222.22	1230.65	564.695	1046.01	-0.785455	0.419184	0.000617282	0.00413041	1046.01	-0.257358	0.275766	0.0797076	0.22895	1046.01	0.164341	0.20737	0.0946156	0.31243	1046.01	0.53643	0.320039	0.00412041	0.0276264	1046.01	0.425043	0.310077	0.0976479	0.186013
N cycling	nirD	nitrite reductase small subunit NirD	EC:1.7.1.15	WP_243221070.1	UOA10251.1	KKZ03_08475	41.4748	47.8122	61.1471	12.8102	26.8852	14.5088	37.544	66.2611	60.2988	25.9955	26.4041	21.9098	47.9016	67.6918	33.684	27.4418	2.97259	80.9276	39.0928	-0.779002	0.534871	0.00178093	0.0103893	39.0928	0.0333367	0.235217	0.782639	0.900098	39.0928	0.632569	0.538265	0.000709081	0.0113915	39.0928	0.340868	0.32465	0.0367964	0.13155	39.0928	0.364162	0.381406	0.195201	0.316685
N cycling	hcp	hydroxylamine reductase	EC:1.7.99.1	WP_243217398.1	UOA07336.1	KKZ03_13725	511.522	418.521	748.264	131.473	136.549	126.227	144.169	128.998	180.897	181.969	158.424	130.416	281.662	251.814	223.662	356.744	181.328	291.339	254.665	-2.01857	0.220388	5.58555e-21	5.97992e-19	254.665	-1.78693	0.226896	1.74142e-17	1.1082e-15	254.665	0.0888753	0.153977	0.375564	0.656144	254.665	0.47127	0.215836	0.00275393	0.0206471	254.665	0.709562	0.220245	0.000406948	0.00185256
N cycling	GDH2	NAD-glutamate dehydrogenase	EC:1.4.1.2	WP_243217044.1	UOA07005.1	KKZ03_11770	2122.82	2361.14	2607.89	2364.49	2753.62	2602.88	2664.12	2379.05	2395.87	4587.21	4984.71	5284.44	3159.59	3909.88	4020.52	4722.11	5514.15	6337.53	3598.45	0.0889894	0.111755	0.326109	0.544491	3598.45	0.0521187	0.108744	0.581192	0.790995	3598.45	-0.0357239	0.10256	0.667401	0.862403	3598.45	-0.358615	0.119677	0.000701155	0.00708184	3598.45	0.150099	0.121673	0.205206	0.327944
N cycling	gltB	glutamate synthase large subunit	EC:1.4.1.13	WP_243219356.1	UOA08894.1	KKZ03_00825	7829.75	8096.64	7933.99	8119.64	8872.13	8281.62	9786.96	8730.25	9025.53	9531.35	11824.3	10443.7	9565.96	11556.3	13055.9	16317.3	19116.7	18183.5	10904	0.0600884	0.0987343	0.459992	0.668989	10904	0.165813	0.101885	0.0652846	0.197535	10904	0.0894361	0.098755	0.269419	0.547693	10904	0.0872587	0.103373	0.356107	0.572882	10904	0.724984	0.110824	2.11372e-11	5.367e-10
N cycling	gltD	glutamate synthase subunit beta	EC:1.4.1.13	WP_243219762.1	UOA09145.1	KKZ03_02150	1227.65	1171.73	1361.63	562.3	590.768	554.236	474.556	496.958	473.547	2120.63	2409.37	2266.1	1799.19	1578.57	1612.79	1832.27	1902.45	2868.44	1405.73	-1.09536	0.147278	1.9714e-16	1.31414e-14	1405.73	-1.33271	0.139895	4.14761e-23	3.92534e-21	1405.73	-0.160647	0.120515	0.0884572	0.301772	1405.73	-0.367733	0.130919	0.00117242	0.0105895	1405.73	-0.0359391	0.13351	0.78106	0.859481
N cycling	gltB	glutamate synthase large subunit	EC:1.4.1.13	WP_243219763.1	UOA09146.1	KKZ03_02155	8082.06	8092.71	9335.33	4952.15	5520.67	5570.65	7089.8	6920.05	6545.24	23286	26917	24124.8	21212.8	21857.7	27152	32185	38670.4	40289.4	17655.8	-0.602536	0.11312	5.41388e-09	1.34699e-07	17655.8	-0.252432	0.10701	0.00656704	0.033433	17655.8	0.27826	0.104201	0.00184097	0.022873	17655.8	-0.068593	0.104711	0.472962	0.680186	17655.8	0.556711	0.112326	3.87674e-07	3.88435e-06
N cycling	nifH	nitrogenase iron protein	EC:1.18.6.1	WP_243217881.1	UOA07819.1	KKZ03_16405	144.471	114.618	201.722	45.1728	69.3356	56.5843	85.6003	92.3426	76.3785	231.96	220.662	153.369	372.675	408.859	502.565	525.617	549.928	381.259	235.173	-1.33994	0.248107	6.48253e-10	1.87728e-08	235.173	-0.678205	0.252526	0.000154312	0.00148148	235.173	0.269011	0.183571	0.0159862	0.105576	235.173	0.882932	0.220741	7.23504e-07	3.1585e-05	235.173	1.11383	0.213173	1.21837e-08	1.71158e-07
N cycling	nifD	nitrogenase molybdenum-iron protein alpha chain	EC:1.18.6.1	WP_243217882.1	UOA07820.1	KKZ03_16410	53.9172	35.3679	107.795	18.204	18.3952	30.4685	35.2913	33.8354	26.5315	101.982	112.217	91.8127	163.824	170.583	225.009	263.864	181.328	133.081	100.195	-1.30313	0.41268	6.19579e-06	7.76231e-05	100.195	-0.657608	0.369217	0.00197746	0.0126058	100.195	0.139001	0.197883	0.14927	0.410819	100.195	0.480027	0.281522	0.00648498	0.0380799	100.195	0.694801	0.289492	0.00477648	0.0152787
N cycling	nifK	nitrogenase molybdenum-iron protein subunit beta	EC:1.18.6.1	WP_243217883.1	UOA07821.1	KKZ03_16415	70.5072	60.2565	80.6889	22.9235	38.2053	44.9773	68.33	42.9992	38.5913	134.977	94.3002	127.286	137.957	146.214	227.704	145.653	332.93	145.67	108.898	-0.584274	0.32644	0.00224277	0.0125469	108.898	-0.210976	0.236608	0.122881	0.31044	108.898	0.149399	0.193385	0.131068	0.381068	108.898	0.256021	0.235534	0.095541	0.252272	108.898	0.602994	0.281147	0.0124622	0.0343599
[truncated: 10 more columns]

## Sheet: Fig.2B
Function	Gene name	Protein name	EC	Protein_id_Refseq	Protein_id_GenBank	Locus_tag_GenBank	Normalized counts																		20%CH4+DOM vs. 20%CH4					20%CH4+DOM+S vs. 20%CH4					20%CH4+DOM+S vs. 20%CH4+DOM					1%CH4+DOM vs. 1%CH4					1%CH4+DOM+S vs. 1%CH4
							20%CH4_1	20%CH4_2	20%CH4_3	20%CH4+DOM_1	20%CH4+DOM_2	20%CH4+DOM_3	20%CH4+DOM+S_1	20%CH4+DOM+S_2	20%CH4+DOM+S_3	1%CH_1	1%CH_2	1%CH_3	1%CH4+DOM_1	1%CH4+DOM_2	1%CH4+DOM_3	1%CH4+DOM+S__1	1%CH4+DOM+S__2	1%CH4+DOM+S_3	20%CH4+ DOM vs. 20%CH4_baseMean	20%CH4+ DOM vs. 20%CH4_log2FoldChange	20%CH4+ DOM vs. 20%CH4_lfcSE	20%CH4+ DOM vs. 20%CH4_pvalue	20%CH4+ DOM vs. 20%CH4_padj	20%CH4+ DOM+S vs. 20%CH4_baseMean	20%CH4+ DOM+S vs. 20%CH4_log2FoldChange	20%CH4+ DOM+S vs. 20%CH4_lfcSE	20%CH4+ DOM+S vs. 20%CH4_pvalue	20%CH4+ DOM+S vs. 20%CH4_padj	20%CH4+DOM+S vs. 20%CH4+DOM_baseMean	20%CH4+DOM+S vs. 20%CH4+DOM_log2FoldChange	20%CH4+DOM+S vs. 20%CH4+DOM_N_lfcSE	20%CH4+DOM+S vs. 20%CH4+DOM_pvalue	20%CH4+DOM+S vs. 20%CH4+DOM_N_padj	1%CH4+ DOM vs. 1%CH4_baseMean	1%CH4+ DOM vs. 1%CH4_log2FoldChange	1%CH4+ DOM vs. 1%CH4_lfcSE	1%CH4+ DOM vs. 1%CH4_pvalue	1%CH4+ DOM vs. 1%CH4_padj	1%CH4+DOM+S vs. 1%CH4_baseMean	1%CH4+DOM+S vs. 1%CH4_log2FoldChange	1%CH4+DOM+S vs. 1%CH4_lfcSE	1%CH4+DOM+S vs. 1%CH4_pvalue	1%CH4+DOM+S vs. 1%CH4_padj
ComplexI:NADH oxidoreductase	ndh	NADH:quinone reductase (non-electrogenic)	EC:1.6.5.9	WP_243220871.1	UOA10058.1	KKZ03_07370	1789.64	1900.7	2058.83	1670.72	1630.8	1762.82	2159.53	1987.83	2036.49	1710.7	1711.55	1697.49	2143.12	2048.35	2049.33	2562.64	1988.66	2273.17	1954.58	-0.1571	0.091865	0.0442973	0.136445	1954.58	0.089419	0.084102	0.248323	0.489093	1954.58	0.243124	0.0851593	0.00157557	0.020536	1954.58	0.256433	0.0890022	0.00201224	0.016201	1954.58	0.405826	0.0928924	9.06581e-06	6.4792e-05
ComplexI:NADH oxidoreductase	nuoM	NADH-quinone oxidoreductase subunit M	EC:7.1.1.2	WP_243220723.1	UOA09914.1	KKZ03_06565	172.812	165.705	165.16	147.654	153.529	150.891	110.379	128.998	124.618	224.961	244.237	248.311	181.068	217.968	220.967	168.873	222.944	223.001	181.782	-0.111373	0.125921	0.268167	0.482089	181.782	-0.365407	0.142654	0.00119798	0.00843842	181.782	-0.208627	0.125256	0.0327779	0.161967	181.782	-0.169416	0.128896	0.13047	0.310704	181.782	-0.209243	0.149959	0.146081	0.254676
ComplexI:NADH oxidoreductase	nuoM	NADH-quinone oxidoreductase subunit M	EC:7.1.1.2	WP_243220724.1	UOA09915.1	KKZ03_06570	266.821	242.336	245.219	246.091	246.92	253.904	188.471	195.964	213.86	308.947	472.444	438.197	308.487	377.72	388.04	534.06	451.833	713.962	338.515	-0.00888368	0.134843	0.933708	0.973382	338.515	-0.223219	0.148954	0.0517301	0.166786	338.515	-0.18909	0.139082	0.0630611	0.242014	338.515	-0.133378	0.146035	0.274303	0.491838	338.515	0.444706	0.164893	0.00455345	0.0146802
ComplexI:NADH oxidoreductase	nuoM	NADH-quinone oxidoreductase subunit M	EC:7.1.1.2	WP_243220727.1	UOA09918.1	KKZ03_06585	220.508	278.359	231.981	277.779	195.272	272.765	201.987	198.783	236.371	198.966	264.984	247.268	471.352	274.829	282.946	251.198	199.163	267.96	254.026	0.0170173	0.155369	0.885701	0.945944	254.026	-0.112983	0.157358	0.331451	0.587601	254.026	-0.112114	0.147459	0.265723	0.545151	254.026	0.374678	0.188368	0.00920126	0.0495909	254.026	0.0203763	0.20118	0.913099	0.949809
ComplexI:NADH oxidoreductase	nuoB	NADH-quinone oxidoreductase subunit	-	WP_243219543.1	UOA08997.1	KKZ03_01365	85.7146	93.6595	107.795	80.2323	72.8732	77.6221	82.5967	92.3426	87.6343	201.965	230.092	204.492	118.796	90.7071	180.546	175.206	118.903	240.985	130.12	-0.186269	0.188083	0.169758	0.359816	130.12	-0.0665238	0.165819	0.572101	0.784407	130.12	0.0800743	0.154863	0.423116	0.694933	130.12	-0.494876	0.216615	0.00180038	0.0148295	130.12	-0.192	0.213808	0.328185	0.465679
ComplexI:NADH oxidoreductase	NADH-quinone oxidoreductase subunit C	NADH-quinone oxidoreductase subunit C	-	WP_243219544.1	UOA08998.1	KKZ03_01370	342.167	359.574	393.989	296.657	287.248	291.627	301.854	329.896	295.062	527.909	714.795	707.375	352.556	571.319	658.859	768.371	1043.38	936.962	509.978	-0.225442	0.164271	0.0757418	0.20616	509.978	-0.150577	0.148249	0.18567	0.404551	509.978	0.0433907	0.133898	0.65338	0.851481	509.978	-0.215501	0.157079	0.0919523	0.245269	509.978	0.444192	0.173542	0.00677855	0.0206796
ComplexI:NADH oxidoreductase	NADH-quinone oxidoreductase subunit H	NADH-quinone oxidoreductase subunit H	-	WP_243219565.1	UOA09001.1	KKZ03_01385	192.167	193.214	199.201	153.722	199.517	184.987	186.218	174.112	184.112	370.936	445.097	426.72	375.549	427.812	506.607	785.259	781.79	674.397	358.968	-0.0835592	0.122972	0.396489	0.610902	358.968	-0.0733405	0.120553	0.468602	0.703665	358.968	0.0105284	0.112991	0.905512	0.966651	358.968	0.0558681	0.121226	0.602274	0.783035	358.968	0.801639	0.134556	6.83411e-10	1.26416e-08
ComplexI: H2	hoxF	NAD(P)H-dependent oxidoreductase subunit E	NiFe	WP_243218812.1	UOA08666.1	KKZ03_21165	1605.77	1396.38	1559.57	1016.73	1076.12	1092.51	1250.97	1189.88	1235.72	2930.49	3460.82	3290.65	4306.36	3272.22	3520.65	3575.88	4503.47	4747.75	2501.77	-0.453603	0.116467	2.20703e-05	0.000230013	2501.77	-0.246098	0.112759	0.0107324	0.0497029	2501.77	0.148819	0.108748	0.0915571	0.307625	2501.77	0.163805	0.111031	0.101528	0.264313	2501.77	0.386458	0.118686	0.000833828	0.00338499
ComplexI: H2	hoxY	NAD-reducing hydrogenase small subunit	EC:1.12.1.2	WP_243218814.1	UOA08668.1	KKZ03_21175	253.688	284.908	274.847	141.586	149.991	105.189	160.688	121.949	150.345	603.896	700.65	712.591	496.261	572.673	545.681	443.291	633.161	661.808	389.622	-0.941246	0.184305	4.15639e-10	1.22371e-08	389.622	-0.837175	0.172358	3.62081e-08	7.86143e-07	389.622	0.0690675	0.129917	0.471182	0.738092	389.622	-0.245507	0.141355	0.0399548	0.1388	389.622	-0.198307	0.154124	0.17913	0.296831
ComplexI: H2	hoxU	(2Fe-2S)-binding protein	NiFe	WP_243218813.1	UOA08667.1	KKZ03_21170	149.309	177.495	160.117	138.89	84.9008	151.617	111.13	121.244	112.558	437.924	518.651	509.143	483.806	379.074	400.166	523.506	541.01	535.921	307.581	-0.276256	0.160415	0.0304677	0.102712	307.581	-0.355655	0.170395	0.00460232	0.0255228	307.581	-0.0658149	0.132936	0.496072	0.757151	307.581	-0.154684	0.14211	0.196942	0.405609	307.581	0.115289	0.159283	0.44852	0.5873
ComplexI: H2	hoxH	NAD-reducing hydrogenase large subunit	EC:1.12.1.2	WP_243218816.1	UOA08669.1	KKZ03_21180	1063.83	1083.31	1102.54	615.564	653.028	648.543	675.041	625.251	638.364	2018.65	2154.76	2150.29	1755.12	1922.45	2021.04	1870.27	1929.21	2305.54	1401.82	-0.71614	0.0956475	6.42703e-16	4.05477e-14	1401.82	-0.719656	0.0969007	3.0469e-15	1.56196e-13	1401.82	0.0116922	0.0819676	0.86656	0.955346	1401.82	-0.134419	0.0870882	0.099945	0.261441	1401.82	-0.0463005	0.0923973	0.610921	0.725159
ComplexII: succinate dehydrogenase	sdhB	succinate dehydrogenase iron-sulfur subunit	EC:1.3.5.1	WP_243217538.1	UOA07470.1	KKZ03_14495	383.642	459.783	431.812	351.269	323.33	323.546	376.941	365.141	385.913	832.856	846.816	862.83	627.511	702.641	761.258	1104.01	1251.46	1471.08	658.991	-0.305459	0.115629	0.00308814	0.016382	658.991	-0.138525	0.10629	0.135786	0.329727	658.991	0.125616	0.106532	0.145639	0.4055	658.991	-0.240169	0.109925	0.015348	0.0717031	658.991	0.566871	0.115237	4.5713e-07	4.49218e-06
ComplexII: succinate dehydrogenase	sdhD	succinate dehydrogenase membrane anchor subunit	-	WP_243217536.1	UOA07468.1	KKZ03_14485	101.613	109.379	84.4712	86.3003	101.173	105.914	84.0985	93.7524	90.0463	211.963	198.03	272.308	202.145	167.876	222.314	280.751	353.738	438.808	178.038	-0.00613294	0.14914	0.957507	0.982434	178.038	-0.0816364	0.150548	0.473427	0.708892	178.038	-0.0650527	0.140448	0.508436	0.766203	178.038	-0.13714	0.15633	0.281032	0.499174	178.038	0.592848	0.179066	0.000434409	0.0019558
ComplexII: succinate dehydrogenase	sdhA	succinate dehydrogenase flavoprotein subunit	EC:1.3.5.1	WP_243217537.1	UOA07469.1	KKZ03_14490	1820.05	1807.69	1908.8	1637.68	1699.43	1735.98	1681.97	1553.61	1650.58	3553.39	3925.72	3674.59	3150.97	4165.76	4217.24	6328.51	6765.6	6609.09	3215.93	-0.0979528	0.0960918	0.215683	0.423573	3215.93	-0.149075	0.09363	0.0772117	0.224322	3215.93	-0.0390159	0.0878702	0.596166	0.818099	3215.93	0.0407058	0.0942269	0.64199	0.806495	3215.93	0.795709	0.100277	5.90538e-16	3.63589e-14
ComplexII: succinate dehydrogenase	sdhC	succinate dehydrogenase cytochrome b subunit	-	WP_243217535.1	UOA07467.1	KKZ03_14480	432.72	387.082	364.991	401.836	383.468	386.659	373.187	377.124	387.521	869.85	889.251	965.076	929.292	969.347	1022.65	1125.12	1108.77	980.124	686.337	-0.0104198	0.0849558	0.884331	0.945338	686.337	-0.0474618	0.0917974	0.568375	0.78066	686.337	-0.030917	0.0867682	0.671531	0.863219	686.337	0.087407	0.0905263	0.301303	0.520818	686.337	0.227708	0.0979794	0.0180575	0.046721
ComplexIII: Cytochrome bc1 complex respiratory unit	cytochrome bc complex cytochrome b subunit	ubiquinol-cytochrome c reductase cytochrome b subunit	-	WP_243220971.1	UOA10155.1	KKZ03_07895	2832.04	2733.16	2703.71	2876.23	3087.56	3038.14	2848.84	2557.4	2409.54	3732.35	4136.01	3827.96	4294.86	5009.2	4842.41	5843	6391.06	6067.77	3846.18	0.0990511	0.0841689	0.15816	0.343864	3846.18	-0.0699276	0.080903	0.351173	0.609399	3846.18	-0.171474	0.0828214	0.0192539	0.118968	3846.18	0.247978	0.0838485	0.00165766	0.0139165	3846.18	0.629795	0.0865805	1.60465e-13	6.13068e-12
ComplexIII: Cytochrome bc1 complex respiratory unit	cytochrome c1	ubiquinol-cytochrome c reductase cytochrome c1 subunit	-	WP_243220972.1	UOA10156.1	KKZ03_07900	955.994	934.63	904.598	830.64	846.178	884.311	992.663	1028.46	1028.3	1886.67	1709.66	2187.85	1441.84	1673.34	1678.81	2769.51	2250.25	2742.55	1485.9	-0.0960498	0.101021	0.245858	0.458373	1485.9	0.10116	0.0977437	0.246659	0.487115	1485.9	0.196403	0.0998377	0.0206736	0.122903	1485.9	-0.234737	0.101928	0.0117664	0.0592694	1485.9	0.411282	0.106386	7.9105e-05	0.00044914
ComplexIII: Cytochrome bc1 complex respiratory unit	ubiquinol-cytochrome c reductase iron-sulfur subunit	ubiquinol-cytochrome c reductase iron-sulfur subunit	EC:7.1.1.8	WP_243220970.1	UOA10154.1	KKZ03_07890	1011.29	949.04	1018.7	1067.29	1093.1	1120.08	783.918	917.082	972.821	775.866	985.437	958.816	1625.78	1214.39	1025.34	937.244	1147.42	1136.58	1041.12	0.0964523	0.128226	0.344676	0.561948	1041.12	-0.109285	0.124708	0.290366	0.542801	1041.12	-0.194899	0.125622	0.0455107	0.202309	1041.12	0.414942	0.143358	0.000622069	0.00641498	1041.12	0.225114	0.146052	0.109108	0.204041
ComplexIV: cytochrome bd, at the plasma membrane	cydA	cytochrome bd ubiquinol oxidase subunit I	EC:7.1.1.7	WP_243221039.1	UOA10220.1	KKZ03_08300	971.893	779.404	811.302	590.618	618.361	613.722	762.894	739.445	812.828	1384.76	1338.12	1241.56	1639.19	1504.11	1786.6	2174.24	2232.41	1980.03	1221.19	-0.444312	0.100598	2.61993e-06	3.64418e-05	1221.19	-0.11987	0.0945814	0.158952	0.363952	1221.19	0.278078	0.0966217	0.0010498	0.0157652	1221.19	0.275981	0.0985631	0.00229984	0.0178932	1221.19	0.663165	0.102779	4.59503e-11	1.06127e-09
ComplexIV: cytochrome bd, at the plasma membrane	cydA	cytochrome bd ubiquinol oxidase subunit I	EC:7.1.1.7	WP_243217453.1	UOA07387.1	KKZ03_14020	669.127	487.292	516.913	373.518	396.911	390.287	548.893	432.107	489.627	1138.8	1061.82	932.733	1459.08	1314.58	1472.66	2138.35	1637.89	1936.87	966.526	-0.445519	0.130997	0.000142172	0.00118563	966.526	-0.135674	0.119306	0.177137	0.391504	966.526	0.237438	0.121654	0.0144484	0.0995952	966.526	0.363439	0.129454	0.00121688	0.0109158	966.526	0.822676	0.133786	1.94009e-10	4.00559e-09
ComplexIV: cytochrome bd, at the plasma membrane	cydB	cytochrome bd ubiquinol oxidase subunit II	EC:7.1.1.7	WP_305852371.1	UOA10755.1	KKZ03_08295	449.31	413.936	410.379	247.439	357.998	327.899	375.44	361.616	325.614	697.879	610.122	651.035	776.006	724.303	767.995	1030.12	879.885	796.688	566.87	-0.379793	0.127391	0.000835336	0.00534645	566.87	-0.195114	0.119313	0.0520869	0.167468	566.87	0.126533	0.115684	0.16507	0.433246	566.87	0.170284	0.12032	0.109696	0.277882	566.87	0.439196	0.131433	0.000560437	0.00243213
ComplexIV: cytochrome bd, at the plasma membrane	cydB	cytochrome bd ubiquinol oxidase subunit II	EC:7.1.1.7	WP_305852353.1	UOA10839.1	KKZ03_14015	385.716	402.147	399.032	194.85	299.983	257.531	326.633	250.946	242.803	948.836	891.137	873.264	917.795	806.887	1005.13	1279.21	1251.46	1350.59	671.331	-0.557225	0.140731	6.01814e-06	7.60277e-05	671.331	-0.430243	0.150005	0.000249605	0.00224159	671.331	0.0781321	0.11894	0.394754	0.675093	671.331	0.00690044	0.123739	0.949461	0.974518	671.331	0.485392	0.137653	0.000259342	0.00125615
ComplexIV: cytochrome bd, at the plasma membrane	cydX	cytochrome bd-I oxidase subunit CydX	-	WP_371744872.1	UOA10219.1	KKZ03_08290	109.908	101.519	92.6662	76.8612	85.6083	78.3475	72.8353	69.7856	63.5148	174.97	116.932	123.112	137.957	131.322	144.168	149.875	142.684	98.9116	109.499	-0.226256	0.171336	0.0826495	0.219384	109.499	-0.386231	0.195509	0.00463733	0.0256618	109.499	-0.111374	0.145997	0.267872	0.545537	109.499	-0.0031602	0.157644	0.980236	0.991083	109.499	-0.0867437	0.195448	0.633977	0.743459
ComplexIV: cytochrome bd, at the plasma membrane	cydX	cytochrome bd-I oxidase subunit CydX	-	WP_371744737.1	UOA07386.1	KKZ03_14010	61.5209	62.2214	45.3875	33.711	35.3753	28.2922	30.0352	19.0324	53.867	101.982	95.2432	97.0293	93.8872	66.338	92.9678	111.878	68.3695	91.718	66.0476	-0.459539	0.264302	0.00680835	0.031402	66.0476	-0.403005	0.281735	0.013606	0.0605787	66.0476	0.0214062	0.170854	0.822245	0.933608	66.0476	-0.107008	0.203589	0.452975	0.661858	66.0476	-0.0763295	0.259777	0.738212	0.826571
ComplexIV: cytochrome c oxidase	cytochrome c oxidase subunit III	cytochrome c oxidase subunit III	EC:7.1.1.9	WP_243218595.1	UOA08518.1	KKZ03_20395	2890.1	2911.3	3171.45	2411.69	2548.44	2425.15	3201.75	2838.65	3055.95	3548.39	3348.6	3885.34	3166.3	4386.43	4597.19	7295.3	6399.98	6506.58	3810.48	-0.235716	0.118131	0.0194806	0.0718424	3810.48	0.0150927	0.105382	0.870252	0.941047	3810.48	0.225841	0.108244	0.0124998	0.090893	3810.48	0.141692	0.110356	0.154825	0.347494	3810.48	0.868728	0.118829	5.7212e-14	2.41116e-12
ComplexIV: cytochrome c oxidase	cytochrome c oxidase subunit II	cytochrome c oxidase subunit II	EC:7.1.1.9	WP_243217203.1	UOA07154.1	KKZ03_12655	197.005	165.05	191.006	148.329	162.726	158.146	184.716	144.506	217.076	253.956	256.496	259.788	368.843	285.66	258.693	251.198	433.997	354.283	238.415	-0.155251	0.160605	0.204425	0.409198	238.415	-0.0117449	0.144105	0.91604	0.968026	238.415	0.115476	0.14086	0.24707	0.530632	238.415	0.172171	0.157778	0.178719	0.38059	238.415	0.376462	0.181288	0.027288	0.066315
ComplexIV: cytochrome c oxidase	cytochrome c oxidase subunit I	cytochrome c oxidase subunit I	EC:7.1.1.9	WP_243217204.1	UOA07155.1	KKZ03_12660	962.215	954.934	928.553	622.98	905.608	823.374	847.743	752.134	873.127	1572.73	1959.56	1706.88	2069.35	2371.92	2348.45	3407.01	3974.35	3916.9	1722.1	-0.223237	0.126094	0.0337894	0.111153	1722.1	-0.152706	0.114283	0.117966	0.30279	1722.1	0.0475296	0.106651	0.578124	0.809748	1722.1	0.310778	0.121289	0.00364903	0.0255108	1722.1	1.05986	0.126879	6.77661e-18	5.43192e-16
ComplexIV: cytochrome c oxidase	cytochrome c oxidase subunit II	cytochrome c oxidase subunit II	EC:7.1.1.9	WP_243218598.1	UOA08521.1	KKZ03_20410	3931.12	4206.82	4186.37	4780.9	4774.96	4809.67	4869.45	4877.94	4901.89	5868.99	5936.2	6261	5395.64	6552.57	5870.45	7662.6	7095.56	7492.1	5526.35	0.203985	0.0776026	0.00391145	0.0199411	5526.35	0.223722	0.073521	0.00114568	0.00816258	5526.35	0.0213696	0.0672058	0.712545	0.885418	5526.35	-0.0188022	0.0735691	0.789334	0.896129	5526.35	0.295099	0.0766087	9.90314e-05	0.000548564
ComplexIV: cytochrome c oxidase	cytochrome c oxidase subunit I	cytochrome c oxidase subunit I	EC:7.1.1.9	WP_243218597.1	UOA08520.1	KKZ03_20405	7475.83	8192.92	7822.41	7502.73	9155.13	9040.43	9057.86	8121.92	8527.86	11202.1	12109.1	12145.4	10213.6	15613.8	15409.8	21337.1	24684.3	20863.1	12137.5	0.0920106	0.119821	0.339518	0.555847	12137.5	0.0949889	0.116606	0.337573	0.594456	12137.5	0.000341669	0.108159	0.99684	0.997995	12137.5	0.173278	0.122633	0.108588	0.27609	12137.5	0.868199	0.133172	1.50132e-11	3.90916e-10
ComplexIV: Cytochrome c oxidase, prokaryotes	cytochrome c oxidase assembly protein subunit I	cytochrome c oxidase assembly protein subunit I	-	WP_243218596.1	UOA08519.1	KKZ03_20400	1029.27	1047.94	1066.61	1309.34	1185.07	1292.73	1208.17	1234.29	1236.53	1209.79	1059.93	1377.19	923.543	1370.08	1584.5	1492.41	1952.99	1755.23	1296.42	0.200195	0.143248	0.0798998	0.214015	1296.42	0.157115	0.130677	0.139597	0.335888	1296.42	-0.0248926	0.118574	0.785028	0.914806	1296.42	0.0643851	0.133698	0.5757	0.763391	1296.42	0.472947	0.150198	0.00102351	0.00404651
ComplexIV: Cytochrome c oxidase, prokaryotes	heme o synthase	heme o synthase	EC:2.5.1.141	WP_243217977.1	UOA07910.1	KKZ03_16925	261.291	320.276	291.237	327.671	260.362	258.982	268.815	272.093	314.358	373.935	502.62	388.117	527.876	450.828	381.303	244.866	282.396	273.356	333.355	-0.0278028	0.127493	0.785324	0.898785	333.355	-0.020216	0.12912	0.847877	0.933069	333.355	0.00734975	0.120933	0.936457	0.977709	333.355	0.0793122	0.136388	0.496439	0.701301	333.355	-0.607003	0.164303	0.000100917	0.000557498
ComplexV: F-type ATP syntase	F-type H+-transporting ATPase subunit c	F-type H+-transporting ATPase subunit c	-	WP_019864635.1	UOA10710.1	KKZ03_05395	330.416	422.45	303.214	495.552	381.346	319.919	494.079	535.023	725.998	183.968	187.657	199.275	258.669	203.076	204.799	166.762	163.492	300.331	326.446	0.106684	0.168667	0.394673	0.609695	326.446	0.553347	0.231615	0.000544828	0.00430612	326.446	0.291367	0.171619	0.0091697	0.0745016	326.446	0.138313	0.177492	0.309297	0.52905	326.446	0.136357	0.213231	0.486519	0.620558
ComplexV: F-type ATP syntase	F-type H+-transporting ATPase subunit a	F-type H+-transporting ATPase subunit a	-	WP_243220515.1	UOA09714.1	KKZ03_05390	1378.35	1292.89	1266.44	1471.15	1788.58	1748.31	1530.29	1290.68	1415.82	1081.81	1246.65	1122.62	1161.14	1332.18	1266.52	1412.2	1379.28	1487.27	1370.68	0.311941	0.0995339	0.000712964	0.00467609	1370.68	0.0865196	0.0933751	0.304713	0.560946	1370.68	-0.192712	0.0950872	0.0186766	0.116653	1370.68	0.104513	0.0980268	0.247963	0.460419	1370.68	0.299571	0.105561	0.00378301	0.012502
ComplexV: F-type ATP syntase F0V0=membrane complex	F-type H+/Na+-transporting ATPase subunit beta	F-type H+/Na+-transporting ATPase subunit beta	EC:7.1.2.2 7.2.2.1	WP_243217117.1	UOA07070.1	KKZ03_12160	165.208	134.267	145.618	117.989	110.371	108.816	151.678	146.62	122.206	220.962	184.828	214.925	260.585	140.799	191.325	211.091	193.218	210.412	168.384	-0.282564	0.170703	0.0335118	0.110379	168.384	-0.0480744	0.1447	0.666941	0.843908	168.384	0.173163	0.146324	0.0921691	0.308073	168.384	-0.0361489	0.154215	0.774195	0.887079	168.384	-0.00809679	0.185195	0.96287	0.981355
ComplexV: F-type ATP syntase F0V0=membrane complex	F-type H+-transporting ATPase subunit epsilon	F-type H+-transporting ATPase subunit epsilon	-	WP_243220521.1	UOA09720.1	KKZ03_05425	1087.33	1189.41	1326.95	1680.16	1521.14	1397.2	2020.62	2211.99	2394.27	1240.79	1145.75	1457.53	1041.38	1463.5	1682.85	2625.97	2488.05	2627.45	1700.13	0.279917	0.139996	0.0166424	0.0637029	1700.13	0.820891	0.151505	2.03921e-09	5.33811e-08	1700.13	0.373997	0.133736	0.000317164	0.00663931	1700.13	0.0924338	0.129895	0.412209	0.627011	1700.13	0.950697	0.145434	9.69119e-12	2.55597e-10
ComplexV: F-type ATP syntase F0V0=membrane complex	F-type H+-transporting ATPase subunit gamma	F-type H+-transporting ATPase subunit gamma	-	WP_243220519.1	UOA09718.1	KKZ03_05415	3266.14	3267.6	3208.01	4387.83	4270.51	4112.52	6146.7	5325.56	5425.29	1660.71	1651.2	1424.14	1491.66	2274.45	2305.33	2193.24	1783.55	1663.51	3103.22	0.321148	0.134018	0.00547122	0.0262277	3103.22	0.735185	0.148187	1.57087e-08	3.6466e-07	3103.22	0.284395	0.123478	0.00402581	0.0393913	3103.22	0.284643	0.132099	0.0124956	0.0616772	3103.22	0.235268	0.139445	0.080506	0.160423
ComplexV: F-type ATP syntase F0V0=membrane complex	F-type H+-transporting ATPase subunit b	F-type H+-transporting ATPase subunit b	-	WP_243220516.1	UOA09715.1	KKZ03_05400	711.984	740.762	765.914	1174.49	917.636	830.629	1129.32	1137.01	1278.34	407.929	452.641	415.244	473.268	495.504	493.134	481.287	347.792	496.356	708.291	0.335954	0.125853	0.0025258	0.0138351	708.291	0.610007	0.141233	2.79212e-07	5.05181e-06	708.291	0.197314	0.115428	0.0340963	0.167285	708.291	0.153124	0.125318	0.163037	0.359065	708.291	0.0635757	0.141093	0.640476	0.748591
ComplexV: F-type ATP syntase F0V0=membrane complex	F-type H+/Na+-transporting ATPase subunit beta	F-type H+/Na+-transporting ATPase subunit beta	EC:7.1.2.2 7.2.2.1	WP_243220520.1	UOA09719.1	KKZ03_05420	8586.67	8487.65	8394.8	11746.3	12176.2	11199.3	16308.4	15193.5	16434.2	4905.15	5011.11	4500.91	4738.43	7255.21	6762.4	8025.68	8468.89	7407.58	9200.13	0.404813	0.115557	0.000133786	0.00112101	9200.13	0.875692	0.122574	5.54716e-14	2.59172e-12	9200.13	0.345703	0.111101	0.000216155	0.00494437	9200.13	0.320873	0.116271	0.0019247	0.0156566	9200.13	0.696201	0.120193	2.60523e-09	4.27718e-08
ComplexV: F-type ATP syntase F0V0=membrane complex	F-type H+-transporting ATPase subunit delta	F-type H+-transporting ATPase subunit delta	-	WP_243220517.1	UOA09716.1	KKZ03_05405	2469.13	2936.19	2677.23	3568.65	4355.41	4089.3	3891.81	3430.77	3933.9	1905.67	2420.69	2221.24	1979.3	3027.18	2611.18	2585.86	3284.71	2533.93	2995.68	0.47579	0.139265	0.000104213	0.000895826	2995.68	0.371577	0.146134	0.00118767	0.00838183	2995.68	-0.0578812	0.117004	0.523554	0.775453	2995.68	0.166611	0.131911	0.143537	0.330574	2995.68	0.333096	0.144231	0.0164313	0.043197
ComplexV: F-type ATP syntase F1V1=soluble	F-type H+/Na+-transporting ATPase subunit alpha	F-type H+/Na+-transporting ATPase subunit alpha	EC:7.1.2.2 7.2.2.1	WP_243220518.1	UOA09717.1	KKZ03_05410	11906.7	12276.6	12001.8	16026.9	16820.3	15764.5	20469	18306.4	19999.1	6777.83	7578.91	6572.95	7133.51	10060.4	9070.43	9385.11	10481.3	7957.88	12143.9	0.371601	0.114713	0.000393982	0.00278773	12143.9	0.649799	0.127303	5.75314e-09	1.42516e-07	12143.9	0.204439	0.108048	0.0226137	0.128592	12143.9	0.275604	0.113689	0.0067258	0.0391492	12143.9	0.390701	0.118321	0.000704223	0.00293529
ComplexV: V/A/type ATP syntase	V/A-type H+/Na+-transporting ATPase subunit B	V/A-type H+/Na+-transporting ATPase subunit B	-	WP_243220625.1	UOA10719.1	KKZ03_06040	2617.06	2278.61	2691.73	1432.05	1789.28	1981.18	2589.78	2398.79	2465.82	3433.41	4184.1	3993.85	7665.22	4861.63	5008.14	5032.41	6379.17	5657.74	3692.22	-0.437153	0.149871	0.000675125	0.00447508	3692.22	-0.0168957	0.13016	0.873191	0.942658	3692.22	0.34553	0.142216	0.00120272	0.0172373	3692.22	0.483208	0.156518	0.000194482	0.00267174	3692.22	0.512393	0.154535	0.000525507	0.00230008
ComplexV: V/A/type ATP syntase	V/A-type H+/Na+-transporting ATPase subunit A	V/A-type H+/Na+-transporting ATPase subunit A	EC:7.1.2.2 7.2.2.1	WP_243220619.1	UOA09816.1	KKZ03_06010	1558.76	1519.51	1689.42	520.499	578.74	545.531	676.542	671.07	639.168	2988.48	3325.02	3160.23	2546.45	3197.76	3491.01	3732.09	4114.06	4539.14	2194.08	-1.51763	0.115716	2.91956e-40	1.47354e-37	2194.08	-1.23011	0.115203	5.72155e-28	7.82158e-26	2194.08	0.205818	0.106364	0.0204949	0.122357	2194.08	-0.0318656	0.103174	0.735846	0.865745	2194.08	0.370939	0.110872	0.000622413	0.00265044
ComplexV: V/A/type ATP syntase	V/A-type H+/Na+-transporting ATPase subunit K	V/A-type H+/Na+-transporting ATPase subunit K	-	WP_243220622.1	UOA09819.1	KKZ03_06025	446.545	427.69	499.893	144.957	222.865	155.244	248.541	176.226	213.056	1126.81	1021.27	1267.64	805.705	1077.65	1293.47	1545.19	1670.59	2037.58	798.94	-1.33862	0.194214	1.04589e-13	5.27874e-12	798.94	-1.02158	0.188641	2.86956e-09	7.40668e-08	798.94	0.152172	0.145334	0.135202	0.389714	798.94	-0.0729001	0.150522	0.557387	0.746922	798.94	0.56275	0.173555	0.000598488	0.00258082
ComplexV: V/A/type ATP syntase	V/A-type H+/Na+-transporting ATPase subunit I	V/A-type H+/Na+-transporting ATPase subunit I	-	WP_243220623.1	UOA09820.1	KKZ03_06030	965.672	912.362	971.419	401.161	373.563	366.347	467.798	398.271	430.132	3354.42	3838.96	3616.17	2310.77	3047.49	4007.05	5226.61	5746.01	7211.55	2424.76	-1.27827	0.165565	1.77441e-16	1.20558e-14	2424.76	-1.07394	0.160155	1.2367e-12	4.51946e-11	2424.76	0.1086	0.128616	0.258807	0.539807	2424.76	-0.155582	0.13693	0.183288	0.386685	2424.76	0.697799	0.151645	1.52081e-06	1.31162e-05
ComplexV: V/A/type ATP syntase	V/A-type H+/Na+-transporting ATPase subunit E	V/A-type H+/Na+-transporting ATPase subunit E	-	WP_243220621.1	UOA09818.1	KKZ03_06020	661.523	715.218	723.048	277.779	350.216	262.609	292.092	320.027	299.082	1953.66	2035.94	2200.37	1607.58	1814.14	2211.02	2948.94	3076.63	3314.44	1392.46	-1.20864	0.132914	9.55355e-22	1.12509e-19	1392.46	-1.16306	0.129334	1.38747e-20	1.11329e-18	1392.46	0.0214861	0.107093	0.802013	0.922347	1392.46	-0.112374	0.111976	0.264923	0.481	1392.46	0.566001	0.120879	1.48855e-06	1.29473e-05
ComplexV: V/A/type ATP syntase	V/A-type H+/Na+-transporting ATPase subunit D	V/A-type H+/Na+-transporting ATPase subunit D	-	WP_243220624.1	UOA09821.1	KKZ03_06035	209.448	217.447	244.588	122.034	146.454	133.481	135.158	136.047	139.089	846.854	769.489	956.73	678.287	637.657	894.647	899.248	1385.22	1528.63	560.029	-0.586779	0.177602	4.50168e-05	0.000433364	560.029	-0.579793	0.199959	9.41943e-05	0.000960417	560.029	0.0154369	0.13422	0.87287	0.957939	560.029	-0.157422	0.147068	0.199082	0.40697	560.029	0.517998	0.164562	0.00092665	0.00371387
Ppi	inorganic pyrophosphatase	inorganic pyrophosphatase	EC:3.6.1.1	WP_243220490.1	UOA09688.1	KKZ03_05240	410.6	453.234	409.748	745.014	624.728	616.624	449.777	508.237	452.643	150.974	146.165	115.809	132.209	188.183	137.431	80.2146	77.2872	52.1534	319.502	0.54421	0.137744	7.26632e-06	8.82196e-05	319.502	0.104714	0.122477	0.305624	0.561503	319.502	-0.351522	0.12909	0.000562548	0.00976402	319.502	0.0986405	0.14486	0.41629	0.629221	319.502	-0.887296	0.205393	2.7966e-06	2.25506e-05
Ppi	inorganic pyrophosphatase	inorganic pyrophosphatase	EC:3.6.1.1	WP_243220620.1	UOA09817.1	KKZ03_06015	254.379	247.576	286.193	102.482	103.296	95.7581	102.12	133.932	119.794	606.895	651.614	736.588	466.562	601.103	753.174	911.913	1084.99	1280.46	474.379	-1.33709	0.183188	6.37842e-15	3.75582e-13	474.379	-1.07007	0.177151	8.30844e-11	2.45332e-09	474.379	0.12963	0.140751	0.195671	0.47008	474.379	-0.0975826	0.141575	0.414395	0.62839	474.379	0.66047	0.160325	1.5157e-05	0.00010141
PPPi	polyphosphate kinase I	polyphosphate kinase I	EC:2.7.4.1	WP_243221256.1	UOA10437.1	KKZ03_09495	917.975	843.591	897.034	619.609	696.894	744.301	783.918	806.411	741.274	1186.79	1340.95	1217.56	1395.85	1491.93	1564.28	1785.83	1738.96	1890.11	1147.96	-0.337154	0.0913118	9.50833e-05	0.000835645	1147.96	-0.160238	0.087397	0.0446607	0.150891	1147.96	0.143906	0.0894178	0.0597343	0.235528	1147.96	0.220796	0.0894642	0.00816894	0.0454694	1147.96	0.517816	0.0940865	2.20505e-08	2.93624e-07
PPPi	polyphosphate kinase I	polyphosphate kinase I	EC:2.7.4.1	WP_243221597.1	UOA10781.1	KKZ03_10160	1327.88	1321.71	1296.07	1302.59	1271.39	1260.09	1333.56	1147.59	1183.47	1805.69	2055.74	1947.89	1397.77	2022.63	1707.1	1676.06	1762.74	2274.97	1560.83	-0.0281912	0.108793	0.752063	0.882151	1560.83	-0.0790541	0.113267	0.415836	0.65817	1560.83	-0.0425932	0.106877	0.618706	0.83252	1560.83	-0.145958	0.118739	0.166246	0.362475	1560.83	-0.0203234	0.128724	0.8708	0.923432
Transcription/RNA polymerase	rpoA	DNA-directed RNA polymerase subunit alpha	EC:2.7.7.6	WP_243219927.1	UOA09297.1	KKZ03_02980	5921.22	6335.44	5825.99	10572.5	12128.8	10996.2	12625.3	11437.8	11346.6	4183.28	4321.78	4264.07	4246	5460.02	5122.66	5199.17	5050.42	5371.8	7244.95	0.860794	0.0986526	2.15849e-21	2.38311e-19	7244.95	0.948017	0.0945799	1.14805e-24	1.28407e-22	7244.95	0.053312	0.0834966	0.448631	0.721061	7244.95	0.189995	0.0907777	0.0247112	0.0993761	7244.95	0.282323	0.094928	0.00250447	0.00871343
Transcription/RNA polymerase	rpoC	DNA-directed RNA polymerase subunit beta'	EC:2.7.7.6	WP_305852365.1	UOA10672.1	KKZ03_03135	22677.7	21872.4	21500.4	34030	33477.1	34878.4	47657.6	47725.6	46041	19065.7	21294.9	19454.9	20558.4	25419.6	28355.2	31625.7	32517.1	30824.4	29943.1	0.584	0.0960442	8.87709e-11	2.95875e-09	29943.1	1.07523	0.0973457	1.93473e-29	2.97546e-27	29943.1	0.392633	0.0928389	1.74027e-06	0.000113413	29943.1	0.278514	0.0938381	0.00134114	0.0116065	29943.1	0.647107	0.096575	9.07921e-12	2.42587e-10
Transcription/RNA polymerase	rpoB	DNA-directed RNA polymerase subunit beta	EC:2.7.7.6	WP_243221746.1	UOA10673.1	KKZ03_03140	21724.5	20397.5	19799	31434.2	30650.6	30835.5	41745.1	40237.4	40001.4	15760.3	17409.7	15202.3	17352.8	21903.7	24162.2	27389.1	28801.4	26993.9	26211.1	0.534436	0.0999405	1.13076e-08	2.6111e-07	26211.1	0.952826	0.102585	1.43418e-21	1.17635e-19	26211.1	0.321754	0.0950136	0.000128085	0.00335155	26211.1	0.346894	0.0997014	0.000144979	0.00215766	26211.1	0.757324	0.101616	2.89905e-14	1.31383e-12
Translation/Aminoacyl-tRNA biosynthesis [	ProRS	proline--tRNA ligase	EC:6.1.1.15	WP_243219895.1	UOA09255.1	KKZ03_02745	830.878	964.104	820.757	854.238	890.751	945.248	1032.46	936.114	984.077	807.86	974.121	828.401	897.677	981.532	1191.07	1519.86	1447.65	1690.49	1033.18	0.0281351	0.0997556	0.733482	0.87047	1033.18	0.136382	0.105738	0.140466	0.337247	1033.18	0.094851	0.103138	0.257368	0.537797	1033.18	0.192354	0.111657	0.0554326	0.173266	1033.18	0.801484	0.119694	5.80253e-12	1.61366e-10
Translation/Ribosome	rpsB	30S ribosomal protein S2	-	WP_243219220.1	UOA08837.1	KKZ03_00480	7263.62	6836.49	7011.11	11769.2	11654.8	11263.2	15584.5	13687.1	13765	5941.97	5634.44	6024.16	5807.59	6794.91	7623.36	10993.6	10612.1	9542.27	9322.75	0.666776	0.0980589	2.29288e-13	1.10969e-11	9322.75	1.00451	0.0975918	7.17334e-26	9.12993e-24	9322.75	0.257177	0.090405	0.00142945	0.0193487	9322.75	0.175517	0.0929339	0.0420828	0.143902	9322.75	0.799654	0.0975185	6.67717e-17	4.70625e-15
Translation/Ribosome	rplS	50S ribosomal protein L19	-	WP_243219660.1	UOA09039.1	KKZ03_01580	1195.86	1279.8	1264.55	1839.95	1662.64	1544.46	1297.52	1666.4	1831.48	701.879	530.91	653.122	530.75	626.826	801.679	831.699	897.721	1008.9	1120.34	0.347016	0.143617	0.00456895	0.0225134	1120.34	0.258802	0.138291	0.0188311	0.0792539	1120.34	-0.0444313	0.118914	0.627234	0.836473	1120.34	0.0385946	0.135625	0.73974	0.867075	1120.34	0.498287	0.153816	0.000709108	0.00294897
Translation/Ribosome	rplU	50S ribosomal protein L21	-	WP_243219737.1	UOA09119.1	KKZ03_02010	1040.33	909.742	1035.09	2359.1	1223.28	1034.48	973.14	1401.35	1862.83	1329.77	1170.27	1731.92	897.677	942.27	1244.96	1562.07	1947.04	2161.67	1379.28	0.317535	0.248331	0.043424	0.134576	1379.28	0.22326	0.235592	0.104948	0.280901	1379.28	-0.0378519	0.172746	0.690616	0.874725	1379.28	-0.220339	0.229903	0.14411	0.330716	1379.28	0.320001	0.273423	0.176408	0.293154
Translation/Ribosome	rpsI	30S ribosomal protein S9	-	WP_243219792.1	UOA09171.1	KKZ03_02310	3080.19	3020.68	2954.6	4993.95	5282.24	4312.74	4093.79	4208.28	5245.19	2464.57	2197.19	2517.54	2278.2	3173.39	3497.75	5340.6	5529.01	6355.52	3919.19	0.590167	0.138372	1.11917e-06	1.69701e-05	3919.19	0.488679	0.149893	3.94416e-05	0.000456361	3919.19	-0.0678897	0.114389	0.448577	0.721061	3919.19	0.251373	0.130468	0.0260327	0.103316	3919.19	1.19967	0.140469	7.3431e-19	6.6708e-17
Translation/Ribosome	rplM	50S ribosomal protein L13	-	WP_243219793.1	UOA09172.1	KKZ03_02315	3046.32	3362.57	3001.88	5087	4184.19	4179.26	3668.8	3802.26	4306.14	2779.52	2817.69	3195.71	2498.55	3212.65	3334.72	4508.9	5023.67	6076.77	3782.59	0.44112	0.125459	9.92016e-05	0.000861129	3782.59	0.247729	0.121352	0.0145955	0.0645577	3782.59	-0.130938	0.113864	0.147312	0.406402	3782.59	0.0317794	0.118684	0.763285	0.882043	3782.59	0.786084	0.130862	5.33467e-10	1.00498e-08
Translation/Ribosome	rplQ	50S ribosomal protein L17	-	WP_243219926.1	UOA09296.1	KKZ03_02975	430.647	414.591	424.247	738.946	561.053	472.987	440.766	567.449	868.303	283.951	310.248	332.821	230.886	199.014	218.272	145.653	190.245	347.09	398.732	0.291854	0.205315	0.0463075	0.140798	398.732	0.331708	0.22203	0.0199188	0.0825705	398.732	0.0331652	0.154753	0.736704	0.893324	398.732	-0.308488	0.210329	0.039938	0.1388	398.732	-0.351546	0.233542	0.0951503	0.182443
Translation/Ribosome	rpsD	30S ribosomal protein S4	-	WP_243219928.1	UOA09298.1	KKZ03_02985	3203.93	3179.18	3244.58	5397.14	4379.46	4859.72	5576.78	5709.73	6060.44	2066.64	2200.02	2037.61	2041.57	2153.95	2260.87	2203.79	1843	1818.17	3346.48	0.559751	0.0926241	1.51359e-10	4.73232e-09	3346.48	0.827108	0.095121	2.15014e-19	1.55611e-17	3346.48	0.202965	0.0881353	0.00921025	0.0745016	3346.48	0.0293556	0.0905721	0.728728	0.862141	3346.48	-0.100102	0.0973498	0.295668	0.432757
Translation/Ribosome	rpsK	30S ribosomal protein S11	-	WP_243219929.1	UOA09299.1	KKZ03_02990	700.233	776.13	657.489	1102.35	1127.77	1272.42	985.154	1100.36	1203.56	569.901	556.371	638.515	533.624	615.996	662.901	654.382	933.392	775.107	825.87	0.631222	0.128358	3.00295e-08	6.54902e-07	825.87	0.553358	0.138486	1.37213e-06	2.15512e-05	825.87	-0.0603736	0.10642	0.479441	0.742996	825.87	0.0284765	0.119653	0.788537	0.896117	825.87	0.390014	0.133138	0.00247432	0.00863058
Translation/Ribosome	rpsM	30S ribosomal protein S13	-	WP_243219930.1	UOA09300.1	KKZ03_02995	906.916	937.25	890.1	1510.25	1037.91	1074.38	1081.27	1190.58	1477.72	531.908	521.48	511.23	567.155	621.411	742.395	671.269	416.162	773.309	859.039	0.295648	0.165546	0.0242273	0.0861985	859.039	0.312241	0.167844	0.0115093	0.0529026	859.039	0.026292	0.131618	0.783885	0.914709	859.039	0.210323	0.158927	0.102372	0.265667	859.039	0.232342	0.178003	0.166515	0.281054
Translation/Ribosome	rplO	50S ribosomal protein L15	-	WP_243219932.1	UOA09302.1	KKZ03_03010	1605.77	1753.33	1581.63	3156.7	3314.67	2910.46	3013.28	3513.95	3896.91	1564.73	1623.85	1910.33	1684.22	2014.51	1938.85	1853.38	2933.94	2803.69	2393.01	0.834254	0.158901	3.14628e-10	9.50068e-09	2393.01	1.02429	0.147204	2.38177e-13	9.76792e-12	2393.01	0.095627	0.119462	0.300135	0.579791	2393.01	0.109849	0.130333	0.330906	0.550669	2393.01	0.53435	0.144571	0.000121095	0.000652225
Translation/Ribosome	rpsE	30S ribosomal protein S5	-	WP_243219934.1	UOA09304.1	KKZ03_03020	2561.76	2688.62	2411.84	4475.48	4753.74	4061.01	5037.65	5805.6	6002.55	2272.61	2006.71	2323.49	2108.63	2792.97	2492.62	2750.52	2820.98	3220.92	3365.98	0.729236	0.117874	4.5384e-12	1.86444e-10	3365.98	1.10437	0.114574	4.01146e-23	3.89639e-21	3365.98	0.265802	0.10386	0.00281015	0.030716	3365.98	0.135583	0.10709	0.163213	0.359251	3365.98	0.396032	0.114822	0.00041009	0.00186082
Translation/Ribosome	rplR	50S ribosomal protein L18	-	WP_243219935.1	UOA09305.1	KKZ03_03025	474.195	533.139	437.485	1022.12	693.356	744.301	920.578	1146.18	1154.52	386.933	353.626	426.72	402.374	399.382	476.965	386.297	380.491	469.38	600.447	0.652338	0.155203	6.20807e-07	9.92448e-06	600.447	1.09905	0.153655	5.29263e-14	2.5045e-12	600.447	0.257811	0.130871	0.0108424	0.0832212	600.447	0.0957349	0.138534	0.416598	0.629221	600.447	0.0814229	0.159222	0.59236	0.709896
Translation/Ribosome	rplF	50S ribosomal protein L6	-	WP_243219936.1	UOA09306.1	KKZ03_03030	1589.18	1618.41	1558.93	2653.73	2404.11	2115.38	3155.95	3805.08	3613.11	1097.81	1090.11	1146.61	986.774	1157.53	1174.9	992.128	918.529	1140.18	1789.91	0.531462	0.106822	8.24222e-08	1.6268e-06	1789.91	1.12008	0.109592	1.13645e-25	1.35311e-23	1789.91	0.46305	0.10779	3.09052e-07	2.73709e-05	1789.91	-0.0071072	0.10419	0.940504	0.971955	1789.91	-0.117237	0.114672	0.295236	0.432434
Translation/Ribosome	rpsH	30S ribosomal protein S8	-	WP_243219937.1	UOA09307.1	KKZ03_03035	1636.87	1728.44	1584.78	2541.14	2821.54	2770.45	3048.57	3132.6	3588.99	1400.76	1445.62	1325.02	1522.31	1711.25	1663.99	1980.03	2009.47	2453.01	2131.38	0.664177	0.100582	9.1209e-13	4.07901e-11	2131.38	0.956603	0.100199	1.24299e-22	1.0924e-20	2131.38	0.215147	0.0925186	0.0079812	0.0674011	2131.38	0.200335	0.0971685	0.025388	0.101268	2131.38	0.608475	0.102585	1.44368e-09	2.49019e-08
Translation/Ribosome	rpsN	30S ribosomal protein S14	-	WP_243219938.1	UOA09308.1	KKZ03_03040	129.954	119.858	102.752	171.252	146.454	125.501	155.432	210.062	209.036	64.9888	46.2071	64.6862	78.5587	98.8301	78.1469	80.2146	35.671	138.476	114.227	0.182178	0.198571	0.18997	0.389607	114.227	0.451383	0.257384	0.00507667	0.0275154	114.227	0.154103	0.168491	0.135542	0.389714	114.227	0.295373	0.225695	0.0546621	0.171886	114.227	0.461241	0.262453	0.0448553	0.0995485
Translation/Ribosome	rplE	50S ribosomal protein L5	-	WP_243219939.1	UOA09309.1	KKZ03_03045	2216.14	2330.35	2043.07	3574.04	3936.57	3694.66	3148.44	3459.67	3896.11	1707.7	1904.86	1932.24	1587.46	2241.95	2196.2	2421.21	2832.87	2692.19	2656.43	0.68789	0.126687	8.27859e-10	2.32129e-08	2656.43	0.614216	0.13338	7.1011e-08	1.42447e-06	2656.43	-0.0630449	0.104292	0.453819	0.724014	2656.43	0.095731	0.114306	0.350141	0.569581	2656.43	0.492012	0.124339	4.65127e-05	0.000277178
Translation/Ribosome	rplX	50S ribosomal protein L24	-	WP_243219940.1	UOA09310.1	KKZ03_03050	676.039	749.931	689.008	1171.8	1011.03	936.543	1017.44	1365.4	1413.4	418.928	380.03	417.33	559.491	502.273	538.944	546.726	582.627	782.301	764.402	0.470189	0.135786	9.37171e-05	0.000827756	764.402	0.786462	0.149283	3.95323e-09	9.99408e-08	764.402	0.190586	0.122593	0.0473407	0.206458	764.402	0.313086	0.139996	0.00841161	0.0464827	764.402	0.612622	0.149164	1.83649e-05	0.000120507
Translation/Ribosome	rplN	50S ribosomal protein L14	-	WP_243219941.1	UOA09311.1	KKZ03_03055	857.837	1034.18	881.905	1386.87	1336.48	1141.84	1232.19	1381.61	1862.03	525.909	481.874	660.425	585.358	622.765	654.817	569.946	606.407	753.526	920.888	0.382258	0.14767	0.00241078	0.0133291	920.888	0.592282	0.17187	1.21028e-05	0.000152462	920.888	0.129272	0.1275	0.179322	0.450784	920.888	0.115949	0.140392	0.329492	0.54962	920.888	0.196007	0.159173	0.197212	0.319036
Translation/Ribosome	rplP	50S ribosomal protein L16	-	WP_243219944.1	UOA09314.1	KKZ03_03070	476.269	565.887	519.435	706.583	730.854	623.878	720.093	743.675	878.755	304.947	314.963	347.427	293.158	361.474	394.776	331.413	466.696	370.469	508.375	0.333997	0.130071	0.00333533	0.0174058	508.375	0.49913	0.144839	1.80513e-05	0.00022062	508.375	0.12325	0.115352	0.17518	0.446082	508.375	0.0855996	0.128789	0.444867	0.653414	508.375	0.241808	0.146838	0.0867791	0.169533
Translation/Ribosome	rpsC	30S ribosomal protein S3	-	WP_243219945.1	UOA09315.1	KKZ03_03075	7824.91	8105.81	7745.5	14884.8	14283.1	15195.1	19516.9	18524.2	19484.6	4195.27	4796.11	4052.28	4836.15	6238.48	6152.05	5055.63	4729.38	4084.15	9428.02	0.859069	0.111817	1.50092e-17	1.10474e-15	9428.02	1.25298	0.106275	1.75197e-33	3.80383e-31	9428.02	0.302501	0.0975849	0.00041078	0.00783886	9428.02	0.352867	0.103906	0.000187883	0.00261803	9428.02	0.0842887	0.106025	0.417317	0.558061
Translation/Ribosome	rplV	50S ribosomal protein L22	-	WP_243221741.1	UOA10670.1	KKZ03_03080	511.522	417.866	443.159	765.241	599.965	488.221	1390.63	1342.84	1377.23	250.957	142.393	187.799	235.676	240.983	301.809	265.975	246.725	289.541	527.696	0.323191	0.163142	0.0139466	0.0553632	527.696	1.51191	0.177578	1.78308e-19	1.33112e-17	527.696	1.07733	0.186014	4.91307e-11	1.30536e-08	527.696	0.296302	0.168811	0.0270923	0.106022	527.696	0.418213	0.186217	0.0165711	0.0435364
Translation/Ribosome	rplB	50S ribosomal protein L2	-	WP_243219950.1	UOA09317.1	KKZ03_03090	8746.34	8999.83	8559.33	13745.3	13992.4	14354.3	19087.4	17626.9	19337.4	5511.05	6272.85	5607.88	5447.37	7215.95	6720.63	7107.43	7342.29	6323.15	10111	0.625688	0.100113	1.70182e-11	6.39632e-10	10111	1.06668	0.100581	2.3925e-27	3.15383e-25	10111	0.341729	0.0939492	4.04193e-05	0.00143926	10111	0.135156	0.0951084	0.12517	0.302829	10111	0.246644	0.100328	0.012304	0.0341008
Translation/Ribosome	rplW	50S ribosomal protein L23	-	WP_256451993.1	UOA10671.1	KKZ03_03095	196.314	229.892	191.636	326.997	286.54	231.415	278.576	347.518	469.527	128.978	122.59	158.585	119.754	127.261	153.599	132.987	107.013	257.17	214.797	0.275176	0.200858	0.0564104	0.164982	214.797	0.619885	0.262356	0.000473681	0.0038595	214.797	0.165445	0.164474	0.112002	0.348292	214.797	-0.0197436	0.186522	0.886144	0.942517	214.797	0.249224	0.233868	0.237463	0.366735
Translation/Ribosome	rplD	50S ribosomal protein L4	-	WP_243219952.1	UOA09318.1	KKZ03_03100	3527.43	3658.62	3307.61	5430.18	4978.02	4865.52	7210.7	7228.1	7483.49	2736.53	2670.58	2652.13	2745.72	3280.35	3450.59	3324.68	3706.81	3368.39	4201.41	0.503318	0.0878892	1.82333e-09	4.80732e-08	4201.41	1.04327	0.0898162	3.17255e-32	6.16309e-30	4201.41	0.454628	0.0881857	6.31494e-09	9.08824e-07	4201.41	0.207702	0.0875596	0.0112706	0.0577343	4201.41	0.355951	0.0914918	7.80901e-05	0.000444836
Translation/Ribosome	rplC	50S ribosomal protein L3	-	WP_243219954.1	UOA09319.1	KKZ03_03105	4194.48	4378.42	4152.33	6346.44	6216.15	6252.57	8083.22	8417.27	8290.69	3254.44	3434.41	3696.5	3731.54	3893.63	3799.55	3955.85	4351.86	3907.91	5019.85	0.540839	0.067625	1.70995e-16	1.18456e-14	5019.85	0.950966	0.0683324	5.43339e-45	2.00547e-42	5019.85	0.363013	0.0659514	5.22239e-09	7.84266e-07	5019.85	0.127857	0.0678338	0.0501131	0.162588	5019.85	0.228093	0.0707398	0.00114047	0.00444024
Translation/Ribosome	rpsJ	30S ribosomal protein S10	-	WP_006890490.1	UOA09320.1	KKZ03_03110	346.315	346.475	307.626	427.456	309.18	355.465	596.949	671.07	779.865	196.966	99.0152	210.752	229.928	162.46	206.146	158.318	151.602	190.63	319.234	0.0745857	0.161876	0.540171	0.73884	319.234	0.920978	0.214869	5.13378e-07	8.73217e-06	319.234	0.661695	0.252269	1.05174e-05	0.000484363	319.234	0.152436	0.176502	0.261751	0.477004	319.234	-0.00566469	0.212975	0.976919	0.988458
Translation/Ribosome	rpsG	30S ribosomal protein S7	-	WP_243219972.1	UOA09323.1	KKZ03_03125	4574.67	5211.53	4891.13	6320.82	7147.23	6865.56	6179.74	6213.74	7000.29	3608.38	3947.41	3661.03	3862.79	3618.81	4349.28	3734.2	3623.58	3675.91	4915.89	0.435344	0.087918	2.15158e-07	3.78185e-06	4915.89	0.357273	0.0899776	9.43012e-06	0.000120856	4915.89	-0.0514266	0.0805969	0.45081	0.721352	4915.89	0.0678529	0.0866064	0.404471	0.621601	4915.89	-0.022889	0.0917414	0.800074	0.872886
Translation/Ribosome	rpsL	30S ribosomal protein S12	-	WP_243219977.1	UOA09324.1	KKZ03_03130	3008.31	3247.96	2959.01	4546.27	4032.08	3805.66	4080.28	4541.7	4832.75	2040.65	2176.45	2188.9	2579.02	2191.86	2436.03	2140.46	1929.21	2210.22	3052.6	0.389183	0.0946019	1.39561e-05	0.00015653	3052.6	0.499988	0.102486	2.66107e-08	5.98903e-07	3052.6	0.0910985	0.0892955	0.222676	0.501184	3052.6	0.148828	0.0941244	0.0883825	0.238992	3052.6	-0.025313	0.100391	0.797407	0.871754
Translation/Ribosome	rplL	50S ribosomal protein L7/L12	-	WP_243219983.1	UOA09325.1	KKZ03_03145	3497.02	3217.83	3214.32	6259.47	4828.73	4294.6	6599.48	7297.88	8190.19	1751.7	1313.6	1765.31	1693.8	1841.22	2365.96	2915.17	2410.77	2176.05	3646.28	0.513943	0.152469	8.3221e-05	0.000740604	3646.28	1.09054	0.160479	6.51917e-13	2.48065e-11	3646.28	0.347706	0.142478	0.00113346	0.0165889	3646.28	0.214452	0.143761	0.0759786	0.21585	3646.28	0.585211	0.157466	9.8307e-05	0.000545291
Translation/Ribosome	rplJ	50S ribosomal protein L10	-	WP_243219984.1	UOA09326.1	KKZ03_03150	7528.37	7382.07	7810.43	13316.5	12321.9	12218.6	17777.8	16789.4	18750.5	4710.19	4896.07	4529.08	5468.45	6441.55	7316.16	9876.95	9886.82	8053.2	9726.34	0.677789	0.107794	5.72971e-12	2.32679e-10	9726.34	1.20241	0.106879	1.17958e-30	2.07325e-28	9726.34	0.405317	0.101726	3.74488e-06	0.000212046	9726.34	0.392788	0.105305	3.93084e-05	0.000792014	9726.34	0.944254	0.106821	1.583e-19	1.6593e-17
Translation/Ribosome	rplA	50S ribosomal protein L1	-	WP_243219985.1	UOA09327.1	KKZ03_03155	7112.93	7183.62	7454.9	10727.5	12892.2	12698.8	16116.1	16207.9	16712.4	6271.92	7145.12	6602.16	7919.1	8848.68	9993.37	13165.7	13189.4	11270.5	10639.6	0.685337	0.103555	5.74047e-13	2.66856e-11	10639.6	1.14687	0.102466	2.89607e-30	4.85881e-28	10639.6	0.35695	0.0959202	2.36655e-05	0.00090823	10639.6	0.373054	0.100517	4.93238e-05	0.000905575	10639.6	0.882155	0.102149	1.21298e-18	1.03306e-16
Translation/Ribosome	rplK	50S ribosomal protein L11	-	WP_243219989.1	UOA09328.1	KKZ03_03160	1845.63	1811.62	1933.38	3083.89	2961.62	2876.37	4198.92	4270.32	4822.3	1602.72	1573.87	1649.5	2151.74	2109.28	2448.15	2877.17	2797.2	2559.11	2642.93	0.635794	0.0853671	3.5688e-15	2.13704e-13	2642.93	1.2312	0.0854284	1.97858e-48	1.21716e-45	2642.93	0.514495	0.0859365	1.30755e-11	3.76357e-09	2642.93	0.439578	0.0872181	6.77789e-08	4.51362e-06	2642.93	0.751191	0.0882886	5.7579e-18	4.70766e-16
Translation/Ribosome	rplY	50S ribosomal protein L25/general stress protein Ctc	-	WP_243220014.1	UOA09334.1	KKZ03_03210	3149.32	3314.76	3089.5	4526.04	4345.5	4585.5	3637.26	3700.05	3943.54	1805.69	1702.12	1883.2	1563.51	1977.96	2022.39	2763.18	2360.23	2704.78	2948.59	0.452157	0.0950099	4.96594e-07	8.315e-06	2948.59	0.201764	0.0918026	0.0149112	0.0652873	2948.59	-0.207779	0.0914823	0.0096007	0.0762318	2948.59	0.0376345	0.0941709	0.66716	0.82404	2948.59	0.522634	0.100491	1.16024e-07	1.30304e-06
Translation/Ribosome	rpsA	30S ribosomal protein S1	-	WP_243216957.1	UOA06911.1	KKZ03_11180	14801.7	13997.8	13839.4	17316.7	17454.2	16101.9	18075.9	16165.6	16792	12368.9	12504.2	12198.6	14328.3	15062.8	16072.7	19354.9	16994.3	18960.4	15688.3	0.23786	0.0768229	0.00093652	0.00593223	15688.3	0.232741	0.0739656	0.000759273	0.00570769	15688.3	0.00340126	0.0667064	0.953058	0.984432	15688.3	0.272393	0.0752867	0.000141503	0.00213268	15688.3	0.566549	0.0768699	9.16946e-14	3.71136e-12
Translation/Ribosome	rplT	50S ribosomal protein L20	-	WP_243217309.1	UOA07260.1	KKZ03_13235	2057.15	1921	2052.52	2886.34	2932.61	2433.85	2788.02	3404.69	3889.68	1377.76	1055.22	1566.03	1073	1334.88	1306.94	1623.29	1854.89	2348.7	2105.92	0.357718	0.149239	0.00450047	0.0223004	2105.92	0.651206	0.173312	3.23495e-06	4.59239e-05	2105.92	0.179962	0.131517	0.0695046	0.256758	2105.92	-0.0780065	0.138616	0.508198	0.70906	2105.92	0.50157	0.156332	0.000783632	0.00322607
Translation/Ribosome	rpmE	50S ribosomal protein L31	-	WP_243217604.1	UOA07541.1	KKZ03_14880	3872.36	3342.27	3503.66	5879.88	4305.18	3541.6	2393.05	3509.72	5267.71	4678.19	2904.45	4517.6	3972.96	3694.62	5196.77	5800.78	3697.9	2895.41	4054.12	0.159394	0.224104	0.265308	0.478476	4054.12	0.0224548	0.197066	0.852517	0.934574	4054.12	-0.0891435	0.179246	0.35344	0.636281	4054.12	0.0393087	0.21434	0.782928	0.892666	4054.12	0.0257694	0.276787	0.91403	0.949978
Translation/Ribosome	rplI	50S ribosomal protein L9	-	WP_243217995.1	UOA07928.1	KKZ03_17015	1737.1	1374.76	1492.11	2827.68	3280	2713.87	2816.55	2903.5	3504.57	1158.8	959.033	1238.43	802.831	1306.45	1348.71	2224.9	2517.78	1884.71	2005.1	0.815445	0.186354	3.85354e-08	8.1039e-07	2005.1	0.928564	0.174181	4.2478e-09	1.06657e-07	2005.1	0.0358008	0.12751	0.705382	0.882354	2005.1	0.0287654	0.145142	0.81279	0.909707	2005.1	0.901527	0.168277	1.52272e-08	2.11731e-07
Translation/Ribosome	rpsF	30S ribosomal protein S6	-	WP_243217998.1	UOA07930.1	KKZ03_17030	2393.79	2421.39	2255.51	3860.59	3820.53	3677.25	3707.09	3381.43	3629.19	1616.72	1719.09	1599.42	1926.6	2000.97	2407.73	3599.1	3382.8	2782.11	2787.85	0.628559	0.10295	4.02319e-11	1.42139e-09	2787.85	0.554258	0.109309	7.08041e-09	1.71933e-07	2787.85	-0.0610962	0.0904343	0.417205	0.694681	2787.85	0.315331	0.101897	0.000697755	0.00706567	2787.85	0.951813	0.105258	2.4515e-20	3.03689e-18
Translation/Ribosome	rpsO	30S ribosomal protein S15	-	WP_243218287.1	UOA08215.1	KKZ03_18700	1849.78	1427.16	1692.58	2829.03	2887.33	2303.27	2125.74	2641.28	3000.47	2325.6	2141.56	3620.34	2442.98	2171.55	2891.43	3478.78	4625.34	3582.4	2668.7	0.534149	0.17682	0.000197323	0.00157725	2668.7	0.495235	0.19842	0.000515634	0.00411742	2668.7	-0.0240344	0.133912	0.803206	0.922605	2668.7	-0.0726994	0.153411	0.562913	0.751507	2668.7	0.476288	0.177213	0.00436466	0.0141834
[truncated: 10 more columns]

## Sheet: Fig.S2_EMP_ED
Function	Gene name	Protein name	EC	Protein_id_Refseq	Protein_id_GenBank	Locus_tag_GenBank	Normalized counts																		20%CH4+DOM vs. 20%CH4					20%CH4+DOM+S vs. 20%CH4					20%CH4+DOM+S vs. 20%CH4+DOM					1%CH4+DOM vs. 1%CH4					1%CH4+DOM+S vs. 1%CH4
							20%CH4_1	20%CH4_2	20%CH4_3	20%CH4+DOM_1	20%CH4+DOM_2	20%CH4+DOM_3	20%CH4+DOM+S_1	20%CH4+DOM+S_2	20%CH4+DOM+S_3	1%CH_1	1%CH_2	1%CH_3	1%CH4+DOM_1	1%CH4+DOM_2	1%CH4+DOM_3	1%CH4+DOM+S__1	1%CH4+DOM+S__2	1%CH4+DOM+S_3	20%CH4+ DOM vs. 20%CH4_baseMean	20%CH4+ DOM vs. 20%CH4_log2FoldChange	20%CH4+ DOM vs. 20%CH4_lfcSE	20%CH4+ DOM vs. 20%CH4_pvalue	20%CH4+ DOM vs. 20%CH4_padj	20%CH4+ DOM+S vs. 20%CH4_baseMean	20%CH4+ DOM+S vs. 20%CH4_log2FoldChange	20%CH4+ DOM+S vs. 20%CH4_lfcSE	20%CH4+ DOM+S vs. 20%CH4_pvalue	20%CH4+ DOM+S vs. 20%CH4_padj	20%CH4+DOM+S vs. 20%CH4+DOM_baseMean	20%CH4+DOM+S vs. 20%CH4+DOM_log2FoldChange	20%CH4+DOM+S vs. 20%CH4+DOM_N_lfcSE	20%CH4+DOM+S vs. 20%CH4+DOM_pvalue	20%CH4+DOM+S vs. 20%CH4+DOM_N_padj	1%CH4+ DOM vs. 1%CH4_baseMean	1%CH4+ DOM vs. 1%CH4_log2FoldChange	1%CH4+ DOM vs. 1%CH4_lfcSE	1%CH4+ DOM vs. 1%CH4_pvalue	1%CH4+ DOM vs. 1%CH4_padj	1%CH4+DOM+S vs. 1%CH4_baseMean	1%CH4+DOM+S vs. 1%CH4_log2FoldChange	1%CH4+DOM+S vs. 1%CH4_lfcSE	1%CH4+DOM+S vs. 1%CH4_pvalue	1%CH4+DOM+S vs. 1%CH4_padj
Entner–Doudoroff (ED) pathways	pgi	glucose-6-phosphate isomerase	EC:5.3.1.9	WP_243220978.1	UOA10161.1	KKZ03_07930	1753.69	1643.3	1858.37	1448.9	1729.85	1616.28	1892.22	1877.87	1791.28	1565.73	1521.06	1729.83	2376.88	1845.28	2023.73	2269.23	2517.78	2210.22	1870.64	-0.102166	0.100005	0.213134	0.421164	1870.64	0.0660918	0.0957436	0.442078	0.680163	1870.64	0.16641	0.0980793	0.0443213	0.19959	1870.64	0.33028	0.10373	0.000465335	0.00515015	1870.64	0.516837	0.107062	8.15194e-07	7.57389e-06
Entner–Doudoroff (ED) pathways	zwf	glucose-6-phosphate dehydrogenase	EC:1.1.1.49 1.1.1.363	WP_243221732.1	UOA10659.1	KKZ03_01930	1587.79	1706.83	1736.7	1157.64	1130.6	1183.19	1580.6	1333.68	1307.28	1246.78	1279.65	1235.3	1097.91	1509.53	1327.15	1374.2	1239.57	1382.96	1356.52	-0.479948	0.106684	1.35441e-06	2.01056e-05	1356.52	-0.205376	0.101757	0.0220735	0.0895761	1356.52	0.21969	0.101534	0.0111818	0.0848837	1356.52	0.0521	0.103621	0.582524	0.76726	1356.52	0.0858742	0.112854	0.436307	0.57592
Entner–Doudoroff (ED) pathways	pgl	6-phosphogluconolactonase	EC:3.1.1.31	WP_243219722.1	UOA09104.1	KKZ03_01935	576.5	664.131	682.704	426.108	431.579	439.617	473.054	446.91	540.278	468.919	480.931	444.457	307.528	366.89	405.555	411.627	436.97	392.049	466.434	-0.504558	0.112929	1.24042e-06	1.86486e-05	466.434	-0.329116	0.113668	0.000656375	0.00499522	466.434	0.122114	0.105067	0.152777	0.41616	466.434	-0.315193	0.118946	0.00276201	0.0206471	466.434	-0.164268	0.127416	0.184361	0.303287
Entner–Doudoroff (ED) pathways	edd	phosphogluconate dehydratase	EC:4.2.1.12	WP_243216922.1	UOA06879.1	KKZ03_10995	1188.94	1368.22	1292.28	1266.86	1449.68	1349.32	1303.53	1332.27	1530.79	899.844	959.976	907.693	777.922	1165.65	1064.41	992.128	1073.1	1093.42	1167.56	0.0551721	0.108257	0.532795	0.733579	1167.56	0.0859768	0.110216	0.367233	0.620993	1167.56	0.0231936	0.102933	0.780843	0.914709	1167.56	0.0935097	0.116589	0.368783	0.586967	1167.56	0.179628	0.128424	0.149613	0.259269
Entner–Doudoroff (ED) pathways	edd	phosphogluconate dehydratase	EC:4.2.1.12	WP_243217087.1	UOA07045.1	KKZ03_12005	94.7008	105.449	128.598	67.4221	94.0984	97.2089	87.102	78.9494	75.5745	160.972	89.5852	70.9461	101.551	163.814	168.42	259.642	214.026	154.662	122.929	-0.17977	0.207554	0.203272	0.408734	122.929	-0.215648	0.212716	0.105172	0.281009	122.929	-0.0342093	0.164698	0.725153	0.889298	122.929	0.226964	0.214135	0.126018	0.304504	122.929	0.779719	0.258428	0.000603654	0.00259954
Entner–Doudoroff (ED) pathways	eda	bifunctional 4-hydroxy-2-oxoglutarate aldolase/2-dehydro-3-deoxy-phosphogluconate aldolase	EC:4.1.2.14 4.1.3.42	WP_243216921.1	UOA06878.1	KKZ03_10990	655.302	716.528	714.853	676.918	832.735	835.707	852.248	863.509	986.489	431.925	537.511	605.129	433.031	664.734	540.291	521.395	380.491	463.985	650.71	0.115953	0.13709	0.282723	0.49968	650.71	0.266846	0.142279	0.0172827	0.0742495	650.71	0.125276	0.12677	0.191427	0.465299	650.71	0.038843	0.13795	0.741003	0.867101	650.71	-0.180694	0.15998	0.236682	0.365944
Embden-Meyerhof-Parnas (EMP)	gapA	type I glyceraldehyde-3-phosphate dehydrogenase	EC:1.2.1.12	WP_243219162.1	UOA08814.1	KKZ03_00365	8538.28	9851.28	9345.41	6949.19	8204.95	7956.62	8100.49	7959.08	8059.14	5844.99	6096.51	6198.4	6955.32	8319.33	7679.95	9184.57	10014.6	8245.63	7972.43	-0.234551	0.0969378	0.00674641	0.0312386	7972.43	-0.169585	0.0900634	0.0380154	0.13453	7972.43	0.0452289	0.0847917	0.526272	0.77781	7972.43	0.302593	0.0942903	0.000516973	0.00551709	7972.43	0.578471	0.0967724	1.17336e-09	2.04986e-08
Embden-Meyerhof-Parnas (EMP)	pgk	phosphoglycerate kinase	EC:2.7.2.3	WP_243217295.1	UOA07247.1	KKZ03_13155	3644.94	3534.17	3663.78	3581.46	4182.78	3919.55	4819.9	4188.55	4265.94	3841.34	3729.57	4246.34	4552.57	4909.01	5052.6	5741.68	5983.81	5974.26	4435.12	0.0854607	0.0822594	0.212774	0.420902	4435.12	0.256537	0.0827841	0.000728636	0.00548856	4435.12	0.15417	0.082537	0.0329902	0.162783	4435.12	0.269088	0.0841131	0.000660178	0.00673725	4435.12	0.56866	0.0866182	2.77174e-11	6.82582e-10
Embden-Meyerhof-Parnas (EMP)	gpmI	2,3-bisphosphoglycerate-independent phosphoglycerate mutase	EC:5.4.2.12	WP_243217497.1	UOA07431.1	KKZ03_14275	6095.41	5676.55	5885.25	5385	6397.27	5853.57	6787.2	6262.38	6745.43	9398.38	10480.5	10142.2	11278	9696.18	11630.4	12747.8	13382.6	13964.5	8767.14	-0.00127674	0.0774394	0.984529	0.99098	8767.14	0.140901	0.084698	0.0702291	0.208695	8767.14	0.135316	0.086254	0.0673623	0.252079	8767.14	0.105908	0.0860053	0.190263	0.397207	8767.14	0.4061	0.0900635	4.72865e-06	3.61322e-05
Embden-Meyerhof-Parnas (EMP)	eno	phosphopyruvate hydratase	EC:4.2.1.11	WP_243221748.1	UOA10677.1	KKZ03_03555	4558.08	4523.17	4389.35	5306.79	5872.3	5448.05	6040.07	5487.69	5712.31	2066.64	2122.7	1993.8	2195.81	3086.75	2826.76	3041.82	2907.19	2415.24	3888.58	0.26252	0.111809	0.0076471	0.0341662	3888.58	0.292533	0.108529	0.00177515	0.0116556	3888.58	0.0361539	0.0955274	0.6464	0.847633	3888.58	0.335956	0.11122	0.000767815	0.00756076	3888.58	0.415383	0.114563	0.000203709	0.0010168
Embden-Meyerhof-Parnas (EMP)	pyk	pyruvate kinase	EC:2.7.1.40	WP_243219163.1	UOA08815.1	KKZ03_00370	9302.11	9400.01	9625.93	8286.85	9394.27	8493.45	10700.8	9675.53	10406.8	6728.84	7105.52	7466.04	6589.35	10184.9	9051.56	13239.6	14003.8	14387.1	9669.03	-0.0829967	0.108551	0.347405	0.564833	9669.03	0.0921727	0.106913	0.323321	0.578467	9669.03	0.171189	0.108578	0.0539844	0.222774	9669.03	0.23136	0.113359	0.0227034	0.0942717	9669.03	0.926896	0.120153	2.11482e-15	1.14691e-13
Embden-Meyerhof-Parnas (EMP)	pyk	pyruvate kinase	EC:2.7.1.40	WP_243221128.1	UOA10309.1	KKZ03_08795	691.938	547.548	685.856	454.425	493.132	523.042	596.949	576.612	561.181	1280.78	1472.97	1255.12	1813.56	1590.76	1747.53	2262.9	2693.16	2433.22	1204.48	-0.341873	0.110639	0.000729413	0.00475464	1204.48	-0.118518	0.102631	0.190609	0.409306	1204.48	0.179531	0.104979	0.0394749	0.185505	1204.48	0.313611	0.107282	0.00122768	0.0109162	1204.48	0.84798	0.111273	5.88351e-15	2.96935e-13
Embden-Meyerhof-Parnas (EMP)	ppdK	pyruvate, phosphate dikinase	EC:2.7.9.1	WP_243219293.1	UOA08872.1	KKZ03_00685	2038.49	1987.15	2087.2	1301.25	1495.67	1407.35	1649.68	1373.16	1544.45	1704.71	1658.74	1477.35	2294.49	2394.94	2387.52	2596.42	2404.82	2355.89	1897.74	-0.500896	0.0890652	3.37848e-09	8.7766e-08	1897.74	-0.375459	0.0912718	4.08512e-06	5.64726e-05	1897.74	0.0932114	0.0852301	0.194601	0.47008	1897.74	0.507679	0.0924366	3.32459e-09	4.66511e-07	1897.74	0.586917	0.0929392	1.37537e-10	2.95922e-09
Embden-Meyerhof-Parnas (EMP)	por	pyruvate:ferredoxin (flavodoxin) oxidoreductase	EC:1.2.7.1 1.2.7.-	WP_243218836.1	UOA08689.1	KKZ03_21290	922.814	855.38	966.376	916.266	849.715	785.651	1001.67	879.722	918.954	1555.73	2017.08	1660.97	2263.83	2055.12	2348.45	2984.83	3480.9	3510.46	1665.22	-0.0770567	0.102781	0.359696	0.577115	1665.22	0.0226531	0.10151	0.801062	0.910947	1665.22	0.0960078	0.100892	0.243968	0.526667	1665.22	0.300701	0.108049	0.00206375	0.0165142	1665.22	0.895956	0.112314	2.93789e-16	1.96887e-14
[truncated: 10 more columns]

## Sheet: Fig.S2_TCA
Function	Gene name	Protein name	EC	Protein_id_Refseq	Protein_id_GenBank	Locus_tag_GenBank	Normalized counts																		20%CH4+DOM vs. 20%CH4					20%CH4+DOM+S vs. 20%CH4					20%CH4+DOM+S vs. 20%CH4+DOM					1%CH4+DOM vs. 1%CH4					1%CH4+DOM+S vs. 1%CH4
							20%CH4_1	20%CH4_2	20%CH4_3	20%CH4+DOM_1	20%CH4+DOM_2	20%CH4+DOM_3	20%CH4+DOM+S_1	20%CH4+DOM+S_2	20%CH4+DOM+S_3	1%CH_1	1%CH_2	1%CH_3	1%CH4+DOM_1	1%CH4+DOM_2	1%CH4+DOM_3	1%CH4+DOM+S__1	1%CH4+DOM+S__2	1%CH4+DOM+S_3	20%CH4+ DOM vs. 20%CH4_baseMean	20%CH4+ DOM vs. 20%CH4_log2FoldChange	20%CH4+ DOM vs. 20%CH4_lfcSE	20%CH4+ DOM vs. 20%CH4_pvalue	20%CH4+ DOM vs. 20%CH4_padj	20%CH4+ DOM+S vs. 20%CH4_baseMean	20%CH4+ DOM+S vs. 20%CH4_log2FoldChange	20%CH4+ DOM+S vs. 20%CH4_lfcSE	20%CH4+ DOM+S vs. 20%CH4_pvalue	20%CH4+ DOM+S vs. 20%CH4_padj	20%CH4+DOM+S vs. 20%CH4+DOM_baseMean	20%CH4+DOM+S vs. 20%CH4+DOM_log2FoldChange	20%CH4+DOM+S vs. 20%CH4+DOM_N_lfcSE	20%CH4+DOM+S vs. 20%CH4+DOM_pvalue	20%CH4+DOM+S vs. 20%CH4+DOM_N_padj	1%CH4+ DOM vs. 1%CH4_baseMean	1%CH4+ DOM vs. 1%CH4_log2FoldChange	1%CH4+ DOM vs. 1%CH4_lfcSE	1%CH4+ DOM vs. 1%CH4_pvalue	1%CH4+ DOM vs. 1%CH4_padj	1%CH4+DOM+S vs. 1%CH4_baseMean	1%CH4+DOM+S vs. 1%CH4_log2FoldChange	1%CH4+DOM+S vs. 1%CH4_lfcSE	1%CH4+DOM+S vs. 1%CH4_pvalue	1%CH4+DOM+S vs. 1%CH4_padj
Tricarboxylic acid (TCA) cycle	citrate synthase	CS	EC:2.3.3.1	WP_243218441.1	UOA08366.1	KKZ03_19520	1379.73	1439.61	1572.8	982.34	1206.3	1276.77	1600.12	1549.38	1736.61	977.831	1201.38	1069.41	958.991	1325.41	1174.9	1291.88	1572.5	1379.37	1316.41	-0.284597	0.127207	0.00938704	0.0404444	1316.41	0.114175	0.114227	0.242521	0.48231	1316.41	0.3703	0.121162	0.000168569	0.0042499	1316.41	0.0697975	0.119546	0.510537	0.710338	1316.41	0.360338	0.131774	0.00475897	0.0152347
Tricarboxylic acid (TCA) cycle	citrate (Si)-synthase	gltA	EC:2.3.3.1	WP_243216920.1	UOA06877.1	KKZ03_10985	923.505	1063.66	1032.57	1001.22	1134.13	1046.81	1032.46	962.195	1004.98	622.892	722.339	673.988	547.037	804.179	606.312	610.053	558.846	512.542	825.54	0.0527914	0.107304	0.547643	0.744617	825.54	-0.00743932	0.109045	0.937365	0.977625	825.54	-0.0571867	0.104514	0.497418	0.757866	825.54	-0.0389577	0.116897	0.708771	0.847978	825.54	-0.249922	0.132439	0.0514101	0.110905
Tricarboxylic acid (TCA) cycle	bifunctional aconitate hydratase 2/2-methylisocitrate dehydratase	acnB	EC:4.2.1.3 4.2.1.99	WP_243218161.1	UOA08087.1	KKZ03_17915	4291.26	4369.25	4592.33	3431.11	3712.99	3818.71	4294.28	3893.19	3911.38	3571.38	3689.97	3665.2	4407.91	4033.08	3931.6	4690.44	4675.88	3931.28	4050.63	-0.251536	0.0860174	0.00157444	0.00933305	4050.63	-0.113675	0.0808083	0.128998	0.320294	4050.63	0.115778	0.0825131	0.100991	0.326919	4050.63	0.161628	0.083442	0.0398901	0.1388	4050.63	0.274374	0.0872741	0.00143651	0.00545768
Tricarboxylic acid (TCA) cycle	isocitrate/isopropylmalate dehydrogenase family protein	IDH3	EC:1.1.1.41	WP_243221427.1	UOA10581.1	KKZ03_10310	4736.42	4998.67	5326.1	2767	3787.99	3626.47	4153.87	3836.09	4075.4	3911.32	4019.07	4491.52	3825.42	4802.06	5045.86	7633.05	6920.18	7109.04	4725.86	-0.495503	0.118013	4.41592e-06	5.79979e-05	4725.86	-0.252768	0.113991	0.00928431	0.0444443	4725.86	0.1785	0.109928	0.0468118	0.205449	4725.86	0.112756	0.112266	0.264268	0.48013	4725.86	0.766598	0.12157	8.69067e-11	1.93084e-09
Tricarboxylic acid (TCA) cycle	2-oxoglutarate dehydrogenase E1 component	odhA	EC:1.2.4.2	WP_305852354.1	UOA10851.1	KKZ03_14805	3497.02	3657.31	3787.34	2861.39	3230.47	3170.9	3220.52	2891.52	2883.09	4628.2	4854.57	4648.02	3919.31	3920.71	3778	4211.27	4649.12	4460.01	3792.71	-0.223552	0.0773687	0.00179831	0.010467	3792.71	-0.25433	0.0744423	0.000248239	0.00223476	3792.71	-0.032213	0.0687558	0.585596	0.814919	3792.71	-0.261062	0.0754172	0.000271963	0.0034806	3792.71	-0.0843442	0.0776292	0.272129	0.405882
Tricarboxylic acid (TCA) cycle	2-oxoglutarate dehydrogenase complex dihydrolipoyllysine-residue succinyltransferase	odhB	EC:2.3.1.61	WP_243217591.1	UOA07528.1	KKZ03_14810	949.082	1082.65	1050.22	955.371	1076.82	1057.69	905.561	884.656	887.599	1331.77	1470.14	1616.11	1102.7	1372.79	1246.31	1312.99	1343.61	1231.9	1159.89	0.00236264	0.0872062	0.974317	0.988318	1159.89	-0.166991	0.0955833	0.0512961	0.166082	1159.89	-0.161395	0.096454	0.0478788	0.207235	1159.89	-0.216441	0.0988763	0.0172616	0.0784963	1159.89	-0.178832	0.105212	0.0829592	0.163755
Tricarboxylic acid (TCA) cycle	ADP-forming succinate--CoA ligase subunit beta	sucC	EC:6.2.1.5	#N/A	UOA09489.1	KKZ03_04120	2079.27	1968.82	2110.52	1448.23	1701.55	1759.92	1639.17	1446.47	1592.69	4232.27	4877.21	4319.37	5024.88	4987.53	5737.06	6626.15	7437.41	8414.68	3744.62	-0.288175	0.106991	0.00283661	0.0152534	3744.62	-0.334419	0.107205	0.000300882	0.00261924	3744.62	-0.0491628	0.0939924	0.5272	0.777851	3744.62	0.197018	0.101834	0.0345173	0.125882	3744.62	0.716936	0.107361	8.66222e-12	2.32968e-10
Tricarboxylic acid (TCA) cycle	succinate--CoA ligase subunit alpha	sucD	EC:6.2.1.5	WP_243220237.1	UOA09490.1	KKZ03_04125	856.455	911.052	873.079	645.904	757.739	734.145	547.391	506.122	531.434	1470.75	1361.69	1464.83	1057.67	1081.72	1147.95	1270.77	1456.57	2346.9	1056.79	-0.228189	0.148225	0.0543597	0.159645	1056.79	-0.64523	0.173645	3.84082e-06	5.3295e-05	1056.79	-0.279957	0.136794	0.00696075	0.0605603	1056.79	-0.297076	0.145263	0.0147667	0.0698757	1056.79	0.224078	0.152798	0.125979	0.228484
Tricarboxylic acid (TCA) cycle	succinate dehydrogenase flavoprotein subunit	sdhA	EC:1.3.5.1	WP_243217537.1	UOA07469.1	KKZ03_14490	1820.05	1807.69	1908.8	1637.68	1699.43	1735.98	1681.97	1553.61	1650.58	3553.39	3925.72	3674.59	3150.97	4165.76	4217.24	6328.51	6765.6	6609.09	3215.93	-0.0979528	0.0960918	0.215683	0.423573	3215.93	-0.149075	0.09363	0.0772117	0.224322	3215.93	-0.0390159	0.0878702	0.596166	0.818099	3215.93	0.0407058	0.0942269	0.64199	0.806495	3215.93	0.795709	0.100277	5.90538e-16	3.63589e-14
Tricarboxylic acid (TCA) cycle	succinate dehydrogenase iron-sulfur subunit	sdhB	EC:1.3.5.1	WP_243217538.1	UOA07470.1	KKZ03_14495	383.642	459.783	431.812	351.269	323.33	323.546	376.941	365.141	385.913	832.856	846.816	862.83	627.511	702.641	761.258	1104.01	1251.46	1471.08	658.991	-0.305459	0.115629	0.00308814	0.016382	658.991	-0.138525	0.10629	0.135786	0.329727	658.991	0.125616	0.106532	0.145639	0.4055	658.991	-0.240169	0.109925	0.015348	0.0717031	658.991	0.566871	0.115237	4.5713e-07	4.49218e-06
Tricarboxylic acid (TCA) cycle	fumarate hydratase	fumarate hydratase	EC:4.2.1.2	WP_243221225.1	UOA10407.1	KKZ03_09335	1587.79	1712.72	1627.65	1419.23	1652.03	1537.21	1709	1535.99	1607.97	1524.74	1417.33	1441.88	1703.38	1743.74	1742.14	1695.06	1851.92	1868.53	1632.13	-0.0768058	0.0778197	0.238611	0.450087	1632.13	-0.0195298	0.07694	0.785876	0.900309	1632.13	0.0579106	0.0753489	0.366156	0.6475	1632.13	0.220855	0.08131	0.00401752	0.0271217	1632.13	0.296829	0.0856777	0.000446998	0.00200145
Tricarboxylic acid (TCA) cycle	malate dehydrogenase	malate dehydrogenase	EC:1.1.1.37	WP_243219101.1	UOA08798.1	KKZ03_00275	1538.71	1492	1638.36	1721.96	1612.41	1626.44	2096.46	2205.65	2175.58	1663.71	1583.3	1735.05	2201.56	1563.68	1634.35	1405.87	1617.09	1929.67	1746.77	0.0615704	0.109236	0.489391	0.694027	1746.77	0.39105	0.127132	0.000183695	0.00173406	1746.77	0.287024	0.113117	0.00230422	0.026709	1746.77	0.0954069	0.115101	0.354368	0.57242	1746.77	-0.00639196	0.12592	0.958351	0.9787
[truncated: 10 more columns]
